# Supplementary material for: 3,4-Bis(2-pyrid­yl)-5-(3-pyrid­yl)-4H-1,2,4-triazole
Source: Acta Crystallogr Sect E Struct Rep Online. 2011 Apr 22;67(Pt 5):o1189. doi: 10.1107/S1600536811014140 (PMC3089253; doi:10.1107/S1600536811014140)
Supplement: Supplementary file 1 [file e-67-o1189-sup1.cif]

##############################################################################
#                                                                            #
# This CIF contains the data in a paper accepted for publication in          #
# Acta Crystallographica Section E. It conforms to the requirements of       #
# Notes for Authors for Acta Crystallographica Section E, and has been       #
# peer reviewed under the auspices of the IUCr Commission on Journals.       #
#                                                                            #
# Full details of the Crystallographic Information File format               #
# are given in the paper "The Crystallographic Information File (CIF):       #
# a New Standard Archive File for Crystallography" by S. R. Hall, F. H.      #
# Allen and I. D. Brown [Acta Cryst. (1991), A47, 655-685].                  #
#                                                                            #
# The current version of the core CIF dictionary is obtainable from          #
# ftp://ftp.iucr.org/pub/cif_core.dic.                                       #
#                                                                            #
# Software is freely available for graphical display of the structure(s)     #
# in this CIF. For information consult the CIF software page                 #
# http://www.iucr.org/resources/cif/software.                                #
#                                                                            #
# This file may be used for bona fide research purposes within the           #
# scientific community so long as proper attribution is given to the journal # 
# article from which it was obtained.                                        #
#                                                                            #
##############################################################################
data_I
_audit_creation_method     SHELXL-97
_chemical_name_systematic
;
3,4-Bis(2-pyridyl)-5-(3-pyridyl)-4<i>H</i>-1,2,4-triazole
;
_chemical_name_common     ?
_chemical_formula_moiety     'C17 H12 N6'
_chemical_formula_sum     'C17 H12 N6'
_chemical_formula_iupac     'C17 H12 N6'
_chemical_formula_weight     300.33
_chemical_melting_point     ?
_symmetry_cell_setting     monoclinic
_symmetry_space_group_name_H-M     'P 21/c'
_symmetry_space_group_name_Hall     '-P 2ybc'
loop_
    _symmetry_equiv_pos_as_xyz
    'x, y, z'
    '-x, y+1/2, -z+1/2'
    '-x, -y, -z'
    'x, -y-1/2, z-1/2'
_cell_length_a     5.7621(9)
_cell_length_b     15.250(3)
_cell_length_c     16.640(3)
_cell_angle_alpha     90.00
_cell_angle_beta     105.023(5)
_cell_angle_gamma     90.00
_cell_volume     1412.2(4)
_cell_formula_units_Z     4
_cell_measurement_reflns_used     1374
_cell_measurement_theta_min     2.53
_cell_measurement_theta_max     22.01
_cell_measurement_temperature     296(2)
_exptl_crystal_description     block
_exptl_crystal_colour     colourless
_exptl_crystal_size_max     0.28
_exptl_crystal_size_mid     0.22
_exptl_crystal_size_min     0.20
_exptl_crystal_density_diffrn     1.413
_exptl_crystal_density_meas     ?
_exptl_crystal_density_method     'not measured'
_exptl_crystal_F_000     624
_exptl_absorpt_coefficient_mu     0.091
_exptl_absorpt_correction_type     multi-scan
_exptl_absorpt_process_details     '(SADABS; Sheldrick, 1996)'
_exptl_absorpt_correction_T_min     0.9750
_exptl_absorpt_correction_T_max     0.9821
_exptl_special_details
;
;
_diffrn_ambient_temperature     296(2)
_diffrn_radiation_type     MoK\a
_diffrn_radiation_wavelength     0.71073
_diffrn_radiation_source     'fine-focus sealed tube'
_diffrn_radiation_monochromator     graphite
_diffrn_measurement_device_type     'Bruker SMART CCD area-detector'
_diffrn_measurement_method     '\f and \w'
_diffrn_detector_area_resol_mean     ?
_diffrn_reflns_number     6865
_diffrn_reflns_av_R_equivalents     0.0456
_diffrn_reflns_av_sigmaI/netI     0.0594
_diffrn_reflns_theta_min     1.84
_diffrn_reflns_theta_max     25.01
_diffrn_reflns_theta_full     25.01
_diffrn_measured_fraction_theta_max     1.000
_diffrn_measured_fraction_theta_full     1.000
_diffrn_reflns_limit_h_min     -5
_diffrn_reflns_limit_h_max     6
_diffrn_reflns_limit_k_min     -18
_diffrn_reflns_limit_k_max     18
_diffrn_reflns_limit_l_min     -19
_diffrn_reflns_limit_l_max     17
_diffrn_standards_number     ?
_diffrn_standards_interval_count     ?
_diffrn_standards_interval_time     ?
_diffrn_standards_decay_%     ?
_refine_special_details
;
Refinement of <i>F</i>^2^ against ALL reflections. The weighted <i>R</i>-factor
<i>wR</i> and goodness of fit <i>S</i> are based on <i>F</i>^2^, conventional
<i>R</i>-factors <i>R</i> are based on <i>F</i>, with <i>F</i> set to zero for
negative <i>F</i>^2^. The threshold expression of <i>F</i>^2^ >
\s(<i>F</i>^2^) is used only for calculating <i>R</i>-factors(gt) <i>etc</i>.
and is not relevant to the choice of reflections for refinement.
<i>R</i>-factors based on <i>F</i>^2^ are statistically about twice as large
as those based on <i>F</i>, and <i>R</i>- factors based on ALL data will be
even larger.
;
_reflns_number_total     2496
_reflns_number_gt     1407
_reflns_threshold_expression     I>2\s(I)
_refine_ls_structure_factor_coef     Fsqd
_refine_ls_matrix_type     full
_refine_ls_R_factor_all     0.1120
_refine_ls_R_factor_gt     0.0499
_refine_ls_wR_factor_gt     0.1044
_refine_ls_wR_factor_ref     0.1289
_refine_ls_goodness_of_fit_ref     1.080
_refine_ls_restrained_S_all     1.080
_refine_ls_number_reflns     2496
_refine_ls_number_parameters     209
_refine_ls_number_restraints     0
_refine_ls_hydrogen_treatment     constr
_refine_ls_weighting_scheme     calc
_refine_ls_weighting_details
         'calc w=1/[\s^2^(Fo^2^)+(0.0385P)^2^+0.6358P] where P=(Fo^2^+2Fc^2^)/3'
_atom_sites_solution_hydrogens     geom
_atom_sites_solution_primary     direct
_atom_sites_solution_secondary     difmap
_refine_ls_shift/su_max     0.000
_refine_ls_shift/su_mean     0.000
_refine_diff_density_max     0.149
_refine_diff_density_min     -0.163
_refine_ls_extinction_method     'SHELXL97 (Sheldrick, 2008)'
_refine_ls_extinction_coef     0.0124(17)
_refine_ls_extinction_expression
                                  'Fc^*^=kFc[1+0.001xFc^2^\l^3^/sin(2\q)]^-1/4^'
loop_
    _atom_type_symbol
    _atom_type_description
    _atom_type_scat_dispersion_real
    _atom_type_scat_dispersion_imag
    _atom_type_scat_source
    'C' 'C' 0.0033 0.0016
                         'International Tables Vol C Tables 4.2.6.8 and 6.1.1.4'
    'H' 'H' 0.0000 0.0000
                         'International Tables Vol C Tables 4.2.6.8 and 6.1.1.4'
    'N' 'N' 0.0061 0.0033
                         'International Tables Vol C Tables 4.2.6.8 and 6.1.1.4'
_computing_data_collection     'SMART (Bruker, 2007)'
_computing_cell_refinement     'SAINT (Bruker, 2007)'
_computing_data_reduction     'SAINT (Bruker, 2007)'
_computing_structure_solution     'SHELXS97 (Sheldrick, 2008)'
_computing_structure_refinement     'SHELXL97 (Sheldrick, 2008)'
_computing_molecular_graphics     'DIAMOND (Brandenburg, 1999)'
_computing_publication_material     'SHELXTL (Sheldrick, 2008)'
loop_
    _atom_site_type_symbol
    _atom_site_label
    _atom_site_fract_x
    _atom_site_fract_y
    _atom_site_fract_z
    _atom_site_U_iso_or_equiv
    _atom_site_adp_type
    _atom_site_calc_flag
    _atom_site_refinement_flags
    _atom_site_occupancy
    _atom_site_symmetry_multiplicity
    _atom_site_disorder_assembly
    _atom_site_disorder_group
    N N1 0.8676(5) 0.8964(2) 0.69324(16) 0.0620(8) Uani d . 1 1 . .
    N N2 0.6880(5) 0.68510(18) 0.75149(15) 0.0531(7) Uani d . 1 1 . .
    N N3 0.4816(5) 0.63917(17) 0.71292(16) 0.0525(7) Uani d . 1 1 . .
    N N4 0.5220(4) 0.74876(16) 0.63138(13) 0.0402(6) Uani d . 1 1 . .
    N N5 -0.2135(5) 0.57144(18) 0.56487(19) 0.0646(8) Uani d . 1 1 . .
    N N6 0.6492(4) 0.79687(17) 0.51665(15) 0.0527(7) Uani d . 1 1 . .
    C C1 -0.0072(6) 0.6053(2) 0.6135(2) 0.0524(8) Uani d . 1 1 . .
    H H1 0.0195 0.6012 0.6710 0.063 Uiso calc R 1 1 . .
    C C2 -0.2431(6) 0.5784(2) 0.4816(2) 0.0572(9) Uani d . 1 1 . .
    H H2 -0.3822 0.5557 0.4463 0.069 Uiso calc R 1 1 . .
    C C3 -0.0776(6) 0.6174(2) 0.4471(2) 0.0585(9) Uani d . 1 1 . .
    H H3 -0.1055 0.6206 0.3896 0.070 Uiso calc R 1 1 . .
    C C4 0.1285(5) 0.6514(2) 0.49739(19) 0.0479(8) Uani d . 1 1 . .
    H H4 0.2420 0.6781 0.4746 0.057 Uiso calc R 1 1 . .
    C C5 0.1657(5) 0.64570(19) 0.58214(19) 0.0436(8) Uani d . 1 1 . .
    C C6 0.3855(5) 0.6773(2) 0.64142(17) 0.0418(7) Uani d . 1 1 . .
    C C7 0.7095(5) 0.7501(2) 0.70183(18) 0.0438(8) Uani d . 1 1 . .
    C C8 0.9078(5) 0.8133(2) 0.72220(17) 0.0449(8) Uani d . 1 1 . .
    C C9 1.0537(7) 0.9537(2) 0.7146(2) 0.0653(10) Uani d . 1 1 . .
    H H9 1.0303 1.0110 0.6951 0.078 Uiso calc R 1 1 . .
    C C10 1.2745(6) 0.9304(3) 0.7638(2) 0.0680(10) Uani d . 1 1 . .
    H H10 1.3979 0.9715 0.7771 0.082 Uiso calc R 1 1 . .
    C C11 1.3130(6) 0.8464(3) 0.7933(2) 0.0639(10) Uani d . 1 1 . .
    H H11 1.4620 0.8297 0.8268 0.077 Uiso calc R 1 1 . .
    C C12 1.1283(5) 0.7875(2) 0.77272(19) 0.0547(9) Uani d . 1 1 . .
    H H12 1.1503 0.7303 0.7925 0.066 Uiso calc R 1 1 . .
    C C13 0.4854(5) 0.80537(19) 0.55974(17) 0.0395(7) Uani d . 1 1 . .
    C C14 0.2895(6) 0.8593(2) 0.5398(2) 0.0525(9) Uani d . 1 1 . .
    H H14 0.1811 0.8621 0.5726 0.063 Uiso calc R 1 1 . .
    C C15 0.2599(7) 0.9094(2) 0.4689(2) 0.0685(11) Uani d . 1 1 . .
    H H15 0.1300 0.9475 0.4529 0.082 Uiso calc R 1 1 . .
    C C16 0.4233(7) 0.9027(2) 0.4218(2) 0.0689(11) Uani d . 1 1 . .
    H H16 0.4053 0.9358 0.3737 0.083 Uiso calc R 1 1 . .
    C C17 0.6135(6) 0.8462(2) 0.4475(2) 0.0625(10) Uani d . 1 1 . .
    H H17 0.7234 0.8417 0.4154 0.075 Uiso calc R 1 1 . .
loop_
    _atom_site_aniso_label
    _atom_site_aniso_U_11
    _atom_site_aniso_U_22
    _atom_site_aniso_U_33
    _atom_site_aniso_U_12
    _atom_site_aniso_U_13
    _atom_site_aniso_U_23
    N1 0.0686(19) 0.064(2) 0.0505(18) 0.0029(17) 0.0101(14) -0.0032(15)
    N2 0.0565(17) 0.0589(18) 0.0425(15) 0.0064(15) 0.0106(13) 0.0061(14)
    N3 0.0548(17) 0.0546(18) 0.0482(17) 0.0043(14) 0.0133(14) 0.0059(14)
    N4 0.0393(14) 0.0462(15) 0.0344(14) 0.0038(12) 0.0082(11) 0.0007(12)
    N5 0.0652(19) 0.0567(19) 0.072(2) -0.0041(15) 0.0186(17) -0.0024(16)
    N6 0.0512(16) 0.0626(19) 0.0468(16) 0.0017(13) 0.0174(13) 0.0008(14)
    C1 0.059(2) 0.049(2) 0.053(2) -0.0062(17) 0.0216(18) -0.0058(16)
    C2 0.049(2) 0.058(2) 0.060(2) 0.0030(17) 0.0076(18) -0.0059(18)
    C3 0.054(2) 0.073(3) 0.049(2) 0.0043(18) 0.0135(18) 0.0028(17)
    C4 0.0454(19) 0.054(2) 0.0474(19) -0.0025(16) 0.0183(16) 0.0041(15)
    C5 0.0412(18) 0.0410(19) 0.0516(19) 0.0034(15) 0.0175(16) -0.0033(15)
    C6 0.0460(18) 0.0450(19) 0.0377(17) 0.0049(16) 0.0166(14) 0.0034(15)
    C7 0.0448(18) 0.0488(19) 0.0374(17) 0.0069(16) 0.0103(14) -0.0016(16)
    C8 0.0463(18) 0.051(2) 0.0362(17) 0.0074(16) 0.0092(14) -0.0033(15)
    C9 0.074(3) 0.060(2) 0.057(2) -0.011(2) 0.008(2) -0.0068(18)
    C10 0.061(2) 0.079(3) 0.064(2) -0.018(2) 0.016(2) -0.024(2)
    C11 0.050(2) 0.074(3) 0.062(2) 0.003(2) 0.0043(18) -0.019(2)
    C12 0.052(2) 0.058(2) 0.050(2) 0.0095(18) 0.0043(16) -0.0075(16)
    C13 0.0370(16) 0.0458(19) 0.0362(16) -0.0002(15) 0.0105(14) -0.0012(14)
    C14 0.0479(19) 0.059(2) 0.053(2) 0.0133(17) 0.0176(16) 0.0079(17)
    C15 0.065(2) 0.068(3) 0.067(2) 0.019(2) 0.008(2) 0.020(2)
    C16 0.072(3) 0.081(3) 0.050(2) -0.005(2) 0.010(2) 0.022(2)
    C17 0.065(2) 0.081(3) 0.047(2) -0.014(2) 0.0237(18) 0.0002(19)
_geom_special_details
;
All e.s.d.'s (except the e.s.d. in the dihedral angle between two l.s. planes)
are estimated using the full covariance matrix. The cell e.s.d.'s are taken
into account individually in the estimation of e.s.d.'s in distances, angles
and torsion angles; correlations between e.s.d.'s in cell parameters are only
used when they are defined by crystal symmetry. An approximate (isotropic)
treatment of cell e.s.d.'s is used for estimating e.s.d.'s involving l.s.
planes.
;
loop_
    _geom_bond_atom_site_label_1
    _geom_bond_atom_site_label_2
    _geom_bond_site_symmetry_2
    _geom_bond_distance
    _geom_bond_publ_flag
    N1 C8 . 1.354(4) ?
    N1 C9 . 1.357(4) ?
    N2 C7 . 1.316(4) ?
    N2 N3 . 1.386(3) ?
    N3 C6 . 1.311(3) ?
    N4 C7 . 1.373(3) ?
    N4 C6 . 1.379(4) ?
    N4 C13 . 1.442(3) ?
    N5 C2 . 1.355(4) ?
    N5 C1 . 1.355(4) ?
    N6 C13 . 1.331(3) ?
    N6 C17 . 1.345(4) ?
    C1 C5 . 1.384(4) ?
    C1 H1 . 0.9300 ?
    C2 C3 . 1.370(4) ?
    C2 H2 . 0.9300 ?
    C3 C4 . 1.366(4) ?
    C3 H3 . 0.9300 ?
    C4 C5 . 1.373(4) ?
    C4 H4 . 0.9300 ?
    C5 C6 . 1.470(4) ?
    C7 C8 . 1.467(4) ?
    C8 C12 . 1.386(4) ?
    C9 C10 . 1.369(5) ?
    C9 H9 . 0.9300 ?
    C10 C11 . 1.371(5) ?
    C10 H10 . 0.9300 ?
    C11 C12 . 1.366(4) ?
    C11 H11 . 0.9300 ?
    C12 H12 . 0.9300 ?
    C13 C14 . 1.367(4) ?
    C14 C15 . 1.378(4) ?
    C14 H14 . 0.9300 ?
    C15 C16 . 1.376(5) ?
    C15 H15 . 0.9300 ?
    C16 C17 . 1.373(5) ?
    C16 H16 . 0.9300 ?
    C17 H17 . 0.9300 ?
loop_
    _geom_angle_atom_site_label_1
    _geom_angle_atom_site_label_2
    _geom_angle_atom_site_label_3
    _geom_angle_site_symmetry_1
    _geom_angle_site_symmetry_3
    _geom_angle
    _geom_angle_publ_flag
    C8 N1 C9 . . 117.3(3) ?
    C7 N2 N3 . . 107.4(2) ?
    C6 N3 N2 . . 107.8(2) ?
    C7 N4 C6 . . 104.8(2) ?
    C7 N4 C13 . . 127.7(2) ?
    C6 N4 C13 . . 127.4(2) ?
    C2 N5 C1 . . 116.1(3) ?
    C13 N6 C17 . . 115.7(3) ?
    N5 C1 C5 . . 123.3(3) ?
    N5 C1 H1 . . 118.3 ?
    C5 C1 H1 . . 118.3 ?
    N5 C2 C3 . . 123.1(3) ?
    N5 C2 H2 . . 118.5 ?
    C3 C2 H2 . . 118.5 ?
    C4 C3 C2 . . 119.8(3) ?
    C4 C3 H3 . . 120.1 ?
    C2 C3 H3 . . 120.1 ?
    C3 C4 C5 . . 118.9(3) ?
    C3 C4 H4 . . 120.5 ?
    C5 C4 H4 . . 120.5 ?
    C4 C5 C1 . . 118.7(3) ?
    C4 C5 C6 . . 123.1(3) ?
    C1 C5 C6 . . 118.2(3) ?
    N3 C6 N4 . . 109.9(3) ?
    N3 C6 C5 . . 123.5(3) ?
    N4 C6 C5 . . 126.6(3) ?
    N2 C7 N4 . . 110.1(3) ?
    N2 C7 C8 . . 123.0(3) ?
    N4 C7 C8 . . 126.9(3) ?
    N1 C8 C12 . . 121.8(3) ?
    N1 C8 C7 . . 118.8(3) ?
    C12 C8 C7 . . 119.3(3) ?
    N1 C9 C10 . . 122.6(3) ?
    N1 C9 H9 . . 118.7 ?
    C10 C9 H9 . . 118.7 ?
    C9 C10 C11 . . 119.7(3) ?
    C9 C10 H10 . . 120.2 ?
    C11 C10 H10 . . 120.2 ?
    C12 C11 C10 . . 118.8(3) ?
    C12 C11 H11 . . 120.6 ?
    C10 C11 H11 . . 120.6 ?
    C11 C12 C8 . . 119.8(3) ?
    C11 C12 H12 . . 120.1 ?
    C8 C12 H12 . . 120.1 ?
    N6 C13 C14 . . 125.8(3) ?
    N6 C13 N4 . . 114.5(2) ?
    C14 C13 N4 . . 119.7(3) ?
    C13 C14 C15 . . 116.9(3) ?
    C13 C14 H14 . . 121.6 ?
    C15 C14 H14 . . 121.6 ?
    C16 C15 C14 . . 119.7(3) ?
    C16 C15 H15 . . 120.1 ?
    C14 C15 H15 . . 120.1 ?
    C17 C16 C15 . . 118.6(3) ?
    C17 C16 H16 . . 120.7 ?
    C15 C16 H16 . . 120.7 ?
    N6 C17 C16 . . 123.4(3) ?
    N6 C17 H17 . . 118.3 ?
    C16 C17 H17 . . 118.3 ?
loop_
    _geom_torsion_atom_site_label_1
    _geom_torsion_atom_site_label_2
    _geom_torsion_atom_site_label_3
    _geom_torsion_atom_site_label_4
    _geom_torsion_site_symmetry_1
    _geom_torsion_site_symmetry_2
    _geom_torsion_site_symmetry_3
    _geom_torsion_site_symmetry_4
    _geom_torsion
    _geom_torsion_publ_flag
    C7 N2 N3 C6 . . . . 0.2(3) ?
    C2 N5 C1 C5 . . . . 0.5(5) ?
    C1 N5 C2 C3 . . . . -0.3(5) ?
    N5 C2 C3 C4 . . . . 0.0(5) ?
    C2 C3 C4 C5 . . . . 0.1(5) ?
    C3 C4 C5 C1 . . . . 0.2(4) ?
    C3 C4 C5 C6 . . . . 177.6(3) ?
    N5 C1 C5 C4 . . . . -0.5(5) ?
    N5 C1 C5 C6 . . . . -178.0(3) ?
    N2 N3 C6 N4 . . . . -0.7(3) ?
    N2 N3 C6 C5 . . . . 178.8(3) ?
    C7 N4 C6 N3 . . . . 0.8(3) ?
    C13 N4 C6 N3 . . . . 176.5(3) ?
    C7 N4 C6 C5 . . . . -178.6(3) ?
    C13 N4 C6 C5 . . . . -3.0(4) ?
    C4 C5 C6 N3 . . . . -145.5(3) ?
    C1 C5 C6 N3 . . . . 31.9(4) ?
    C4 C5 C6 N4 . . . . 33.9(5) ?
    C1 C5 C6 N4 . . . . -148.7(3) ?
    N3 N2 C7 N4 . . . . 0.3(3) ?
    N3 N2 C7 C8 . . . . 179.8(3) ?
    C6 N4 C7 N2 . . . . -0.7(3) ?
    C13 N4 C7 N2 . . . . -176.3(3) ?
    C6 N4 C7 C8 . . . . 179.8(3) ?
    C13 N4 C7 C8 . . . . 4.2(5) ?
    C9 N1 C8 C12 . . . . 1.0(4) ?
    C9 N1 C8 C7 . . . . 178.7(3) ?
    N2 C7 C8 N1 . . . . -149.0(3) ?
    N4 C7 C8 N1 . . . . 30.4(4) ?
    N2 C7 C8 C12 . . . . 28.8(4) ?
    N4 C7 C8 C12 . . . . -151.7(3) ?
    C8 N1 C9 C10 . . . . -0.4(5) ?
    N1 C9 C10 C11 . . . . -0.1(5) ?
    C9 C10 C11 C12 . . . . 0.0(5) ?
    C10 C11 C12 C8 . . . . 0.5(5) ?
    N1 C8 C12 C11 . . . . -1.1(5) ?
    C7 C8 C12 C11 . . . . -178.8(3) ?
    C17 N6 C13 C14 . . . . -0.3(4) ?
    C17 N6 C13 N4 . . . . 177.2(3) ?
    C7 N4 C13 N6 . . . . 65.1(4) ?
    C6 N4 C13 N6 . . . . -109.6(3) ?
    C7 N4 C13 C14 . . . . -117.1(3) ?
    C6 N4 C13 C14 . . . . 68.2(4) ?
    N6 C13 C14 C15 . . . . -0.2(5) ?
    N4 C13 C14 C15 . . . . -177.6(3) ?
    C13 C14 C15 C16 . . . . 0.5(5) ?
    C14 C15 C16 C17 . . . . -0.4(5) ?
    C13 N6 C17 C16 . . . . 0.5(5) ?
    C15 C16 C17 N6 . . . . -0.2(5) ?
loop_
    _geom_hbond_atom_site_label_D
    _geom_hbond_atom_site_label_H
    _geom_hbond_atom_site_label_A
    _geom_hbond_site_symmetry_A
    _geom_hbond_distance_DH
    _geom_hbond_distance_HA
    _geom_hbond_distance_DA
    _geom_hbond_angle_DHA
    C3 H3 Cg2 4_464 0.93 2.94 3.765(4) 149
    C4 H4 Cg4 1_555 0.93 2.92 3.616(3) 133
data_global
_journal_date_recd_electronic     2011-04-13
_journal_date_accepted     2011-04-15
_journal_name_full     'Acta Crystallographica, Section E'
_journal_year     2011
_journal_volume     67
_journal_issue      5
_journal_page_first     o1189
_journal_page_last     o1189
_journal_paper_category     QO
_journal_coeditor_code     SU2269
_publ_contact_author_name     'Cheng-Peng Li'
_publ_contact_author_address
;
College of Chemistry,
Tianjin Key Laboratory of Structure and Performance for Functional Molecule,
Tianjin Normal University,
Tianjin 300387, People's Republic of China
;
_publ_contact_author_email     'tjnulicp@gmail.com'
_publ_contact_author_fax     '86-22-23766556'
_publ_contact_author_phone     '86-22-23766556'
_publ_section_title
;
3,4-Bis(2-pyridyl)-5-(3-pyridyl)-4<i>H</i>-1,2,4-triazole
;
loop_
    _publ_author_name
    _publ_author_footnote
    _publ_author_address
    'Wu, Jing-Min' .
;
College of Chemistry,
Tianjin Key Laboratory of Structure and Performance for Functional Molecule,
Tianjin Normal University,
Tianjin 300387, People's Republic of China
;
    'Guo, Wei' .
;
College of Chemistry,
Tianjin Key Laboratory of Structure and Performance for Functional Molecule,
Tianjin Normal University,
Tianjin 300387, People's Republic of China
;
    'Li, Cheng-Peng' .
;
College of Chemistry,
Tianjin Key Laboratory of Structure and Performance for Functional Molecule,
Tianjin Normal University,
Tianjin 300387, People's Republic of China
;
