# Supplementary material for: 3,4-Bis(2-pyrid­yl)-5-(3-pyrid­yl)-4H-1,2,4-triazole
Source: Acta Crystallogr Sect E Struct Rep Online. 2011 Apr 22;67(Pt 5):o1189. doi: 10.1107/S1600536811014140 (PMC3089253; doi:10.1107/S1600536811014140)
Supplement: Supplementary file 2 [file e-67-o1189-Isup2.hkl]

# 
# h,k,l, Fc-squared, Fo-squared, sigma(Fo-squared) and status flag 
# 
data_I
_shelx_title ' 101015B in P2(1)/n          New: P21/c' 
_shelx_refln_list_code          4 
_shelx_F_calc_maximum      120.81 
_exptl_crystal_F_000       624.00 
_reflns_d_resolution_high  0.8406 
 
loop_ 
 _symmetry_equiv_pos_as_xyz 
 'x, y, z' 
 '-x, y+1/2, -z+1/2' 
 '-x, -y, -z' 
 'x, -y-1/2, z-1/2' 
 
_cell_length_a     5.7621 
_cell_length_b    15.2500 
_cell_length_c    16.6400 
_cell_angle_alpha  90.000 
_cell_angle_beta  105.023 
_cell_angle_gamma  90.000 
 
_shelx_F_squared_multiplier     1.000 
 
loop_ 
 _refln_index_h 
 _refln_index_k 
 _refln_index_l 
 _refln_F_squared_calc 
 _refln_F_squared_meas 
 _refln_F_squared_sigma 
 _refln_observed_status 
   1   0   0      619.39      601.66     13.67 o 
   2   0   0      325.64      308.14      7.93 o 
   3   0   0        9.73       17.61      4.57 o 
   4   0   0       17.61       14.67      8.96 o 
   5   0   0      460.41      412.82     15.56 o 
   6   0   0       12.93        3.67     12.17 o 
   1   1   0        6.19       16.20      1.70 o 
   2   1   0      216.73      201.89      5.07 o 
   3   1   0        0.01        2.10      2.86 o 
   4   1   0      259.21      231.87      7.47 o 
   5   1   0       10.49       10.81      6.92 o 
   6   1   0       19.18       26.81      7.25 o 
   0   2   0     8401.98     8663.72    132.99 o 
   1   2   0     5030.44     4777.85     42.18 o 
   2   2   0      158.90      137.86      4.33 o 
   3   2   0       24.93       40.69      3.79 o 
   4   2   0      118.25      136.51      6.65 o 
   5   2   0      278.04      260.21      8.65 o 
   6   2   0       69.81       77.05      8.78 o 
   1   3   0     1127.56     1150.51     11.87 o 
   2   3   0     3504.28     3352.49     24.60 o 
   3   3   0       20.97       40.13      3.88 o 
   4   3   0      149.86      159.96      7.09 o 
   5   3   0       18.72       22.16      5.64 o 
   6   3   0       64.17       65.48     16.25 o 
   0   4   0    14254.67    15117.01    163.39 o 
   1   4   0      601.21      568.40      6.75 o 
   2   4   0      127.95      128.09      3.56 o 
   3   4   0        3.86        6.08      2.49 o 
   4   4   0       26.70       34.68      5.24 o 
   5   4   0        8.31        0.69      7.75 o 
   6   4   0        1.02        1.52      8.86 o 
   1   5   0     1822.66     1823.68     15.54 o 
   2   5   0       93.05      115.53      3.76 o 
   3   5   0      316.21      346.55      6.54 o 
   4   5   0      162.24      161.07      7.69 o 
   5   5   0        3.43       14.27      8.63 o 
   6   5   0       54.03       56.88     10.89 o 
   0   6   0      186.56      183.38      5.78 o 
   1   6   0      308.88      264.41      5.39 o 
   2   6   0       89.64       79.46      3.64 o 
   3   6   0       63.38       73.33      5.11 o 
   4   6   0      510.76      530.63     12.67 o 
   5   6   0        2.80       -6.04      8.15 o 
   6   6   0       27.99       39.18     10.84 o 
   1   7   0      149.90      157.36      4.99 o 
   2   7   0      316.75      333.62      7.48 o 
   3   7   0       74.10       84.12      7.10 o 
   4   7   0        7.70       10.70     15.25 o 
   5   7   0       15.02       21.63     10.09 o 
   6   7   0        4.46       11.82     12.49 o 
   0   8   0      205.99      187.44      9.23 o 
   1   8   0       12.93       14.88      3.70 o 
   2   8   0      456.14      413.55      8.86 o 
   3   8   0      112.89      130.63     10.33 o 
   4   8   0       20.86       26.15      9.95 o 
   5   8   0        9.32       17.13     10.74 o 
   1   9   0      544.92      530.01     10.12 o 
   2   9   0      287.23      275.93      8.29 o 
   3   9   0       22.64       27.74      7.26 o 
   4   9   0       26.18       23.65     10.51 o 
   5   9   0       46.09       48.75     15.46 o 
   0  10   0       29.62       28.13      8.37 o 
   1  10   0      129.86      143.63      6.67 o 
   2  10   0       41.90       60.51      6.75 o 
   3  10   0       27.87       38.89     10.91 o 
   4  10   0       20.19       32.99     11.57 o 
   5  10   0       10.85        5.29     11.44 o 
   1  11   0       41.83       55.12      6.26 o 
   2  11   0       49.72       56.44      7.25 o 
   3  11   0       30.47       28.81     11.15 o 
   4  11   0       90.17       93.62     21.19 o 
   5  11   0       38.48       42.07     13.16 o 
   0  12   0      128.30      150.04     13.37 o 
   1  12   0      130.77      133.51      7.76 o 
   2  12   0      172.87      179.91      9.26 o 
   3  12   0        4.45       13.21     12.10 o 
   4  12   0       32.65       31.63     12.54 o 
   1  13   0       90.54       91.83      8.95 o 
   2  13   0       99.05      105.53      9.87 o 
   3  13   0        0.44        4.34     11.42 o 
   4  13   0       10.10       20.73     12.27 o 
   0  14   0        0.74       -0.64     10.54 o 
   1  14   0        0.25       -9.33      7.02 o 
   2  14   0      168.87      179.60     13.07 o 
   3  14   0       48.29       54.24     13.48 o 
   4  14   0        0.81        7.02     12.39 o 
   1  15   0      130.34      123.99     10.20 o 
   2  15   0       40.39       43.27     14.96 o 
   3  15   0        0.56       16.09     13.01 o 
   0  16   0       19.08       15.17     12.20 o 
   1  16   0       44.00       35.12     13.69 o 
   2  16   0        4.66       -9.32     15.49 o 
   3  16   0        0.00       -6.29     16.74 o 
   1  17   0       39.31       30.16     16.13 o 
   2  17   0        3.11       22.13     16.77 o 
   0  18   0       84.69       82.47     32.26 o 
  -6   1   1        0.24        0.54      8.42 o 
  -5   1   1        1.62       10.09      4.89 o 
  -4   1   1       99.44      112.28      6.09 o 
  -3   1   1       60.45       65.83      4.06 o 
  -2   1   1      110.81      127.68      4.05 o 
  -1   1   1     1363.81     1297.01     11.56 o 
   0   1   1      481.82      409.98      5.65 o 
   1   1   1     5546.92     5574.23     87.66 o 
   2   1   1      449.99      439.17      6.67 o 
   3   1   1      883.47      906.17     11.53 o 
   4   1   1      222.64      197.66      7.38 o 
   5   1   1       48.67       40.83      5.89 o 
   6   1   1        0.39       -4.01      6.44 o 
  -6   2   1       14.59       11.65      6.88 o 
  -5   2   1     1146.23     1093.86     15.58 o 
  -4   2   1      189.87      196.24      7.02 o 
  -3   2   1      538.90      541.76      8.44 o 
  -2   2   1      527.05      439.45      6.44 o 
  -1   2   1     1660.78     1666.00     21.80 o 
   0   2   1       67.00       42.84      2.34 o 
   1   2   1     5168.79     4855.52     37.79 o 
   2   2   1      231.72      248.61      5.24 o 
   3   2   1      555.29      534.64      8.78 o 
   4   2   1       14.39       13.27      4.60 o 
   5   2   1       55.32       67.78      6.42 o 
   6   2   1       16.96       11.73      9.41 o 
  -6   3   1       24.55       27.89      9.19 o 
  -5   3   1       46.37       53.52      7.29 o 
  -4   3   1      282.04      251.08      7.71 o 
  -3   3   1       91.29       97.38      4.71 o 
  -2   3   1     1739.23     1641.80     15.24 o 
  -1   3   1     3112.39     3038.13     34.97 o 
   0   3   1       50.52       57.58      2.63 o 
   1   3   1     3767.09     3618.03     31.50 o 
   2   3   1      242.64      235.49      8.00 o 
   3   3   1     1068.63     1100.04     13.17 o 
   4   3   1        0.11       -4.91      4.99 o 
   5   3   1        6.84        0.08      5.03 o 
   6   3   1       14.17        6.12      8.61 o 
  -6   4   1       20.86       27.66      9.48 o 
  -5   4   1       20.66       18.61      7.56 o 
  -4   4   1       10.45       32.48      5.05 o 
  -3   4   1       84.89       86.77      3.85 o 
  -2   4   1        2.22       10.93      2.11 o 
  -1   4   1    11610.84    11988.92     79.13 o 
   0   4   1      365.78      375.89      6.23 o 
   1   4   1     4360.95     4218.02     46.65 o 
   2   4   1      424.75      432.46      8.26 o 
   3   4   1      216.42      227.79      6.54 o 
   4   4   1        1.57        2.04      4.67 o 
   5   4   1        0.73        3.55      6.15 o 
   6   4   1       24.65       43.75     10.30 o 
  -6   5   1        1.22       13.48      9.29 o 
  -5   5   1       18.49       22.21      8.76 o 
  -4   5   1       32.84       42.61      6.88 o 
  -3   5   1       70.25       73.31      3.95 o 
  -2   5   1      338.82      351.00      5.56 o 
  -1   5   1     1297.39     1312.16     11.33 o 
   0   5   1     1405.30     1290.66     13.71 o 
   1   5   1       47.93       62.90      3.74 o 
   2   5   1       11.15       22.32      2.82 o 
   3   5   1        7.00       16.04      3.98 o 
   4   5   1       68.41       77.42      7.76 o 
   5   5   1        1.23        1.82     11.39 o 
   6   5   1       69.51       86.20     11.89 o 
  -6   6   1        3.17        4.93     13.20 o 
  -5   6   1        0.23       11.10      8.95 o 
  -4   6   1      336.61      346.18     19.05 o 
  -3   6   1       95.22      109.37      4.93 o 
  -2   6   1      122.55      139.13      4.32 o 
  -1   6   1      203.98      200.46      4.84 o 
   0   6   1     1013.40      992.86     12.07 o 
   1   6   1        0.79        5.69      2.70 o 
   2   6   1     1758.83     1831.44     16.91 o 
   3   6   1      158.64      163.42      8.07 o 
   4   6   1       53.47       50.82      7.34 o 
   5   6   1        5.62       -5.52      8.67 o 
   6   6   1        4.66       -2.09      9.36 o 
  -6   7   1       14.53        7.49     10.26 o 
  -5   7   1       16.46       13.07      9.58 o 
  -4   7   1      224.46      217.80     18.63 o 
  -3   7   1       50.28       54.89      5.16 o 
  -2   7   1     1024.69     1018.89     10.79 o 
  -1   7   1      103.25      103.11      5.61 o 
   0   7   1      216.67      257.84      7.32 o 
   1   7   1      100.25      110.60      4.68 o 
   2   7   1       25.31       32.43      4.12 o 
   3   7   1       43.83       54.60      6.93 o 
   4   7   1       34.00       44.99      7.35 o 
   5   7   1       37.04       36.79     10.68 o 
   6   7   1       44.21       49.88     21.46 o 
  -6   8   1        0.43        9.64     11.04 o 
  -5   8   1       20.26       24.11     10.59 o 
  -4   8   1        0.57       -1.92      9.17 o 
  -3   8   1      366.66      359.20      8.85 o 
  -2   8   1       29.19       34.40      4.71 o 
  -1   8   1      857.96      827.99     10.43 o 
   0   8   1      110.10      114.03      4.81 o 
   1   8   1      457.86      439.73      7.77 o 
   2   8   1        8.97        8.88      4.33 o 
   3   8   1      167.32      171.59      8.96 o 
   4   8   1      271.04      239.33     15.66 o 
   5   8   1        0.55       11.16     10.49 o 
  -5   9   1        0.93       -8.87     10.40 o 
  -4   9   1       52.95       45.83     11.16 o 
  -3   9   1        7.24        6.62      6.45 o 
  -2   9   1      193.70      190.08      7.58 o 
  -1   9   1      665.10      651.87      9.76 o 
   0   9   1      171.75      179.23      7.23 o 
   1   9   1       17.79       18.17      4.57 o 
   2   9   1      237.07      228.89      7.45 o 
   3   9   1      126.24      139.40      9.95 o 
   4   9   1        0.11        2.20      9.78 o 
   5   9   1       17.61       30.62     11.75 o 
  -5  10   1       29.62       58.98     13.10 o 
  -4  10   1      184.95      186.88     14.57 o 
  -3  10   1       26.92       34.26     10.74 o 
  -2  10   1       15.53       12.84      5.76 o 
  -1  10   1       59.68       54.33      5.66 o 
   0  10   1       25.83       29.37      6.10 o 
   1  10   1       30.19       47.06      5.61 o 
   2  10   1       74.71       97.26      6.81 o 
   3  10   1      194.82      198.39     10.37 o 
   4  10   1        0.00        3.74     10.55 o 
   5  10   1        0.55       11.39     11.73 o 
  -5  11   1       14.31       12.10     12.24 o 
  -4  11   1       28.30       37.44     12.37 o 
  -3  11   1      399.27      410.61     16.57 o 
  -2  11   1        4.78        3.74      5.99 o 
  -1  11   1       39.71       60.29      6.30 o 
   0  11   1       26.65       38.06      6.92 o 
   1  11   1       20.38       22.04      5.78 o 
   2  11   1      125.22      140.57      8.58 o 
   3  11   1        1.44       10.33     10.06 o 
   4  11   1        1.41        6.68     11.24 o 
   5  11   1        7.59       17.59     12.52 o 
  -5  12   1        0.64       15.45     12.64 o 
  -4  12   1        2.67       15.27     12.01 o 
  -3  12   1      501.40      540.17     27.13 o 
  -2  12   1        6.62        0.30      6.68 o 
  -1  12   1        6.60        4.68      5.81 o 
   0  12   1        0.06       -3.80      6.67 o 
   1  12   1        2.16        1.69      5.80 o 
   2  12   1      140.62      142.61      8.42 o 
   3  12   1       70.60       77.40     20.97 o 
   4  12   1       38.86       44.08     12.65 o 
  -4  13   1        1.15       -2.82     11.77 o 
  -3  13   1      146.23      180.59     15.31 o 
  -2  13   1       26.21       37.69      8.67 o 
  -1  13   1       35.61       36.75      7.91 o 
   0  13   1      128.37      137.76      9.90 o 
   1  13   1       11.99        2.56      7.15 o 
   2  13   1        9.77       11.95      6.69 o 
   3  13   1       58.63       63.94     12.90 o 
   4  13   1        5.81       30.09     12.49 o 
  -4  14   1        1.55       10.56     12.28 o 
  -3  14   1       43.36       43.83     13.11 o 
  -2  14   1        0.01        7.67     10.72 o 
  -1  14   1       16.13        4.48      8.37 o 
   0  14   1       22.15       16.15      8.29 o 
   1  14   1       10.27        5.66      7.39 o 
   2  14   1       58.88       63.33      8.45 o 
   3  14   1       10.07       10.12     11.73 o 
   4  14   1        0.19       13.86     12.22 o 
  -3  15   1        9.42       16.43     12.38 o 
  -2  15   1       29.03       26.19     12.26 o 
  -1  15   1        1.52        2.12      8.96 o 
   0  15   1        1.44       -7.26      7.76 o 
   1  15   1       57.27       57.31      9.17 o 
   2  15   1       17.06       29.54     16.71 o 
   3  15   1       32.36       63.79     13.33 o 
  -3  16   1       80.27      124.38     21.74 o 
  -2  16   1        1.22       -2.07     15.90 o 
  -1  16   1       18.90       21.58     21.92 o 
   0  16   1        0.02       -6.44      8.22 o 
   1  16   1        0.49       -9.04      8.61 o 
   2  16   1       20.99        8.69     15.86 o 
   3  16   1        0.25        0.16     15.57 o 
  -2  17   1        0.29       -4.07     11.81 o 
  -1  17   1       15.92       18.29     30.95 o 
   0  17   1       14.65       23.38     10.60 o 
   1  17   1       24.75       12.70     10.80 o 
   2  17   1        2.00       -2.98     15.72 o 
   0  18   1        8.74       -0.58     10.39 o 
  -6   0   2       16.76       12.73     12.91 o 
  -5   0   2      158.89      175.44     10.74 o 
  -4   0   2        3.51        0.56      5.40 o 
  -3   0   2        2.37        1.38      3.72 o 
  -2   0   2      832.02      734.60     13.47 o 
  -1   0   2     1976.97     1806.37     20.64 o 
   0   0   2       68.93       25.52      2.59 o 
   1   0   2        8.44        0.29      2.78 o 
   2   0   2      392.70      406.52      9.32 o 
   3   0   2      275.21      287.90      9.71 o 
   4   0   2        2.80       12.01      6.54 o 
   5   0   2      299.51      291.09     12.79 o 
   6   0   2       57.48       63.75     10.28 o 
  -6   1   2      297.94      268.74     23.74 o 
  -5   1   2       32.85       42.66      5.47 o 
  -4   1   2       62.71       65.84      5.25 o 
  -3   1   2       39.86       40.21      3.53 o 
  -2   1   2        0.88       -0.77      2.09 o 
  -1   1   2      946.56      932.70      9.91 o 
   0   1   2     7088.04     7634.35    112.51 o 
   1   1   2       59.27       71.19      2.89 o 
   2   1   2     1658.49     1584.07     15.19 o 
   3   1   2      608.71      590.90      9.40 o 
   4   1   2      166.00      169.83      7.25 o 
   5   1   2        2.62        7.14      5.09 o 
   6   1   2        2.03        6.28      5.98 o 
  -6   2   2       70.22       90.06     11.50 o 
  -5   2   2        5.05       22.35      6.44 o 
  -4   2   2      131.47      143.05      9.78 o 
  -3   2   2        7.40        7.94      2.87 o 
  -2   2   2      532.84      492.93      8.29 o 
  -1   2   2        5.80        6.97      2.17 o 
   0   2   2      923.33      808.84      9.08 o 
   1   2   2      164.62      156.67      5.94 o 
   2   2   2      908.08      928.85     10.52 o 
   3   2   2       28.64       36.04      4.10 o 
   4   2   2       29.74       31.68      5.28 o 
   5   2   2       58.43       53.50      6.21 o 
   6   2   2        0.78        3.47      8.59 o 
  -6   3   2       18.79       11.56      6.92 o 
  -5   3   2      567.95      532.45     13.38 o 
  -4   3   2       27.56       29.13      5.03 o 
  -3   3   2      235.04      212.16      5.68 o 
  -2   3   2      389.08      392.20      6.11 o 
  -1   3   2     9179.23     9241.47     68.52 o 
   0   3   2      518.87      437.96      6.77 o 
   1   3   2     2368.44     2219.98     19.47 o 
   2   3   2        6.40       10.01      2.44 o 
   3   3   2      200.90      204.07      6.40 o 
   4   3   2      127.75      130.34      6.95 o 
   5   3   2       27.61       20.90      6.79 o 
   6   3   2        3.29        8.39      9.22 o 
  -6   4   2       78.05       84.45     11.12 o 
  -5   4   2        0.09       13.27      6.36 o 
  -4   4   2       10.76       13.60      4.66 o 
  -3   4   2       48.34       64.50      4.35 o 
  -2   4   2      684.31      702.19      7.69 o 
  -1   4   2     3358.30     3280.54     23.66 o 
   0   4   2     3945.33     3708.65     36.24 o 
   1   4   2      171.22      159.40      4.27 o 
   2   4   2      279.19      286.73      5.28 o 
   3   4   2        1.88        1.05      4.95 o 
   4   4   2        0.39        1.62      4.87 o 
   5   4   2        0.57       -8.86      5.90 o 
   6   4   2        6.84       13.70      9.23 o 
  -6   5   2        3.35        5.10     15.12 o 
  -5   5   2       28.54       24.05      8.85 o 
  -4   5   2       56.38       75.85     10.42 o 
  -3   5   2        6.32        5.10      2.78 o 
  -2   5   2     1822.32     1932.91     16.06 o 
  -1   5   2      735.70      737.68      8.99 o 
   0   5   2       89.40      110.60      4.61 o 
   1   5   2     1913.85     1905.30     16.29 o 
   2   5   2      778.72      859.68     12.64 o 
   3   5   2       47.87       56.34      4.81 o 
   4   5   2       46.59       60.22      7.72 o 
   5   5   2       13.71       14.99      8.43 o 
   6   5   2        0.13        9.62      9.53 o 
  -6   6   2        3.15       18.45      9.96 o 
  -5   6   2        2.12        3.96      8.54 o 
  -4   6   2      440.69      434.46     11.77 o 
  -3   6   2        0.52        3.46      3.12 o 
  -2   6   2       85.39      104.91      4.04 o 
  -1   6   2     2670.80     2546.33     22.70 o 
   0   6   2       76.75       75.45      4.37 o 
   1   6   2      897.61      885.30      9.96 o 
   2   6   2      177.76      172.07      5.29 o 
   3   6   2      109.07      122.83      7.87 o 
   4   6   2        3.84       -4.05      5.97 o 
   5   6   2       17.21       26.99     12.74 o 
   6   6   2       17.77       16.49     20.76 o 
  -6   7   2       18.53       20.08     10.42 o 
  -5   7   2        2.72        5.93     13.19 o 
  -4   7   2      132.79      157.34     12.93 o 
  -3   7   2       11.38        6.22      3.62 o 
  -2   7   2      295.74      303.30      6.40 o 
  -1   7   2       64.05       75.10      4.36 o 
   0   7   2       54.45       56.75      4.54 o 
   1   7   2      186.57      191.16      5.44 o 
   2   7   2       98.98      112.04      5.29 o 
   3   7   2       15.79       11.26      5.96 o 
   4   7   2       40.11       42.11      7.42 o 
   5   7   2       19.64       25.36     16.14 o 
  -6   8   2        6.37       12.07     10.92 o 
  -5   8   2       26.33       23.82     10.48 o 
  -4   8   2       64.23       71.57     11.38 o 
  -3   8   2       15.68       16.67      5.93 o 
  -2   8   2      223.48      200.36      5.51 o 
  -1   8   2      910.82      867.39     11.55 o 
   0   8   2        2.13       11.49      3.32 o 
   1   8   2      447.97      479.00      8.14 o 
   2   8   2      176.38      176.39      6.46 o 
   3   8   2      175.65      175.59      9.15 o 
   4   8   2      108.61       91.01      8.70 o 
   5   8   2        0.00        1.11     10.01 o 
  -5   9   2        0.22        4.29     11.58 o 
  -4   9   2       64.61       92.74     12.15 o 
  -3   9   2       50.94       50.74      7.54 o 
  -2   9   2       42.79       47.87      5.63 o 
  -1   9   2      566.54      545.46      9.75 o 
   0   9   2       69.13       77.50      4.87 o 
   1   9   2       15.10       20.20      4.67 o 
   2   9   2        1.51        2.90      4.96 o 
   3   9   2      356.39      349.90     11.40 o 
   4   9   2       19.06       20.63     10.31 o 
   5   9   2       61.57       70.02     12.76 o 
  -5  10   2        5.72       -0.18     11.33 o 
  -4  10   2      265.93      237.38     14.69 o 
  -3  10   2       22.52       19.26      7.38 o 
  -2  10   2        0.00       -2.97      5.21 o 
  -1  10   2      881.52      868.13     12.91 o 
   0  10   2       33.81       36.57      6.27 o 
   1  10   2      135.86      159.34      7.00 o 
   2  10   2      177.24      189.20      7.52 o 
   3  10   2      136.19      147.28     10.08 o 
   4  10   2      135.88      126.14     27.63 o 
   5  10   2       21.45       24.51     12.26 o 
  -5  11   2       10.68       25.40     12.73 o 
  -4  11   2        4.80       19.54     11.93 o 
  -3  11   2      225.44      238.39     11.09 o 
  -2  11   2       53.02       60.04      7.07 o 
  -1  11   2        5.25        4.28      5.66 o 
   0  11   2       40.88       50.34      7.11 o 
   1  11   2       41.83       52.00      7.15 o 
   2  11   2        1.28       -5.50      5.74 o 
   3  11   2        3.79       -5.30      8.29 o 
   4  11   2       15.32       17.01     11.64 o 
   5  11   2       24.37       29.74     12.69 o 
  -5  12   2        1.02       -0.84     12.39 o 
  -4  12   2        0.11       -3.74     11.68 o 
  -3  12   2       69.02       78.60      9.75 o 
  -2  12   2        0.86        3.82      7.72 o 
  -1  12   2        5.70        2.35      7.69 o 
   0  12   2        7.59       -1.01      6.65 o 
   1  12   2      162.48      183.37     10.02 o 
   2  12   2        0.23        0.87      6.09 o 
   3  12   2       87.17       95.94     24.73 o 
   4  12   2        3.65       14.95     13.25 o 
  -4  13   2        7.31       11.10     12.56 o 
  -3  13   2        0.01       -6.78     21.73 o 
  -2  13   2       32.70       27.84     11.21 o 
  -1  13   2      158.22      150.11     11.02 o 
   0  13   2       25.49       28.05      7.71 o 
   1  13   2      156.77      157.81     16.51 o 
   2  13   2       42.11       38.25      7.89 o 
   3  13   2       20.25       16.82     11.57 o 
   4  13   2        5.07        6.69     11.92 o 
  -4  14   2       13.11       12.02     13.68 o 
  -3  14   2       11.86       20.97     12.42 o 
  -2  14   2       43.50       60.91     12.50 o 
  -1  14   2       41.61       34.24      9.05 o 
   0  14   2      186.39      188.26     12.01 o 
   1  14   2        0.31      -10.63      7.08 o 
   2  14   2      106.81      125.94     12.75 o 
   3  14   2       12.63       17.75     11.41 o 
  -3  15   2       19.10       18.70     17.85 o 
  -2  15   2       91.50      113.13     30.73 o 
  -1  15   2      121.69      118.14     16.12 o 
   0  15   2       83.92       60.32     13.18 o 
   1  15   2        0.13       -4.84      7.74 o 
   2  15   2        0.04       -5.93     16.42 o 
   3  15   2        0.29       -2.97     10.97 o 
  -3  16   2        0.00        0.10     17.30 o 
  -2  16   2        7.99       -8.89     19.27 o 
  -1  16   2        0.14       -4.88     11.76 o 
   0  16   2       40.07       23.11     14.31 o 
   1  16   2        1.64       -2.97     11.48 o 
   2  16   2       26.48       21.60     15.98 o 
  -2  17   2        1.18       -3.78     12.20 o 
  -1  17   2       72.60       40.52     14.52 o 
   0  17   2       38.16       43.28     10.74 o 
   1  17   2       37.93       19.63     10.36 o 
   2  17   2        0.87       20.82     16.13 o 
   0  18   2        6.00       -3.06     13.32 o 
  -6   1   3       25.16       31.76      9.87 o 
  -5   1   3        0.60       -2.75      5.50 o 
  -4   1   3        5.84        6.09      3.93 o 
  -3   1   3      201.61      216.47      7.01 o 
  -2   1   3      168.13      131.73      4.80 o 
  -1   1   3     9755.79    10060.35     84.06 o 
   0   1   3       40.02       38.45      2.65 o 
   1   1   3      498.59      466.70      6.15 o 
   2   1   3       43.77       46.76      3.41 o 
   3   1   3      372.12      364.09      7.80 o 
   4   1   3      185.48      178.02      7.54 o 
   5   1   3        1.15       -4.70      5.10 o 
   6   1   3        7.44        3.12      6.93 o 
  -6   2   3       29.57       30.61      9.87 o 
  -5   2   3      583.04      555.65     13.32 o 
  -4   2   3       92.48       99.06      5.69 o 
  -3   2   3      119.89      127.41      4.73 o 
  -2   2   3      247.40      258.61      7.24 o 
  -1   2   3     9758.04    10049.00     83.82 o 
   0   2   3     5736.97     5493.06     62.11 o 
   1   2   3      470.47      431.66      5.25 o 
   2   2   3      199.97      177.39      4.31 o 
   3   2   3      103.40      122.09      5.76 o 
   4   2   3      156.51      164.82      8.20 o 
   5   2   3       12.05        3.18      5.38 o 
   6   2   3        1.80        3.62      7.08 o 
  -6   3   3       11.09       10.30     16.56 o 
  -5   3   3      191.61      181.74      9.43 o 
  -4   3   3       33.63       42.48      4.80 o 
  -3   3   3     1026.62     1045.16     11.98 o 
  -2   3   3       31.30       32.79      3.72 o 
  -1   3   3     6749.25     6959.34     59.35 o 
   0   3   3     4201.40     3867.82     39.41 o 
   1   3   3     1312.94     1228.55     12.73 o 
   2   3   3        1.66        8.01      2.51 o 
   3   3   3      113.44      130.95      6.04 o 
   4   3   3       40.56       57.83      6.04 o 
   5   3   3       59.78       55.39      8.48 o 
   6   3   3       15.62       11.55      9.36 o 
  -6   4   3       15.92       27.04      9.31 o 
  -5   4   3       37.04       48.54      7.58 o 
  -4   4   3      444.63      379.74     11.04 o 
  -3   4   3       91.53       97.34      6.25 o 
  -2   4   3        9.53       12.62      3.42 o 
  -1   4   3       51.95       56.92      3.88 o 
   0   4   3     3127.07     3004.45     29.74 o 
   1   4   3     2641.70     2542.65     22.64 o 
   2   4   3       79.61       83.00      6.87 o 
   3   4   3      286.97      275.11      7.37 o 
   4   4   3      445.23      413.04     11.89 o 
   5   4   3        2.31       -1.87      6.44 o 
   6   4   3        4.34        0.62      9.16 o 
  -6   5   3        0.11       -8.78      8.27 o 
  -5   5   3      104.16      109.43      9.10 o 
  -4   5   3      224.69      213.42     14.88 o 
  -3   5   3        2.81        0.80      2.80 o 
  -2   5   3       18.91       28.06      3.16 o 
  -1   5   3      708.10      666.69      8.40 o 
   0   5   3      947.28      893.44     12.29 o 
   1   5   3       36.21       48.07      3.72 o 
   2   5   3       62.94       87.16      5.10 o 
   3   5   3       99.16      111.96     12.38 o 
   4   5   3       90.36      106.08      8.77 o 
   5   5   3       63.18       68.68      8.74 o 
   6   5   3        2.72       16.48      9.89 o 
  -6   6   3       59.81       64.34     11.29 o 
  -5   6   3       34.87       21.65      8.83 o 
  -4   6   3      102.67      127.91      8.82 o 
  -3   6   3       32.65       38.24      6.21 o 
  -2   6   3      150.40      151.85      4.47 o 
  -1   6   3      146.37      163.19      5.00 o 
   0   6   3       58.43       70.93      4.79 o 
   1   6   3     1199.09     1137.11     13.21 o 
   2   6   3       11.81       12.40      4.09 o 
   3   6   3       38.70       33.43      6.34 o 
   4   6   3       30.81       35.78      9.01 o 
   5   6   3       20.80       21.75      9.86 o 
  -6   7   3       32.58       46.74     11.59 o 
  -5   7   3       20.47       24.15      9.80 o 
  -4   7   3      291.59      309.76     14.36 o 
  -3   7   3        4.61        7.41      4.32 o 
  -2   7   3      703.31      711.56      8.88 o 
  -1   7   3        2.75        2.37      3.03 o 
   0   7   3       51.36       59.15      5.21 o 
   1   7   3      458.95      453.04      8.49 o 
   2   7   3      134.15      136.71      5.70 o 
   3   7   3        0.84        1.07      5.78 o 
   4   7   3        5.23        7.20      6.43 o 
   5   7   3        5.29       -2.72      9.39 o 
  -6   8   3       13.86       15.59     11.12 o 
  -5   8   3        0.46       -2.65     10.06 o 
  -4   8   3        4.92        6.03     10.98 o 
  -3   8   3        3.78        6.02      5.58 o 
  -2   8   3      757.21      731.29      9.46 o 
  -1   8   3      226.12      237.99      6.55 o 
   0   8   3       80.37       83.31      6.19 o 
   1   8   3      110.49      118.97      5.51 o 
   2   8   3      428.66      396.14      8.32 o 
   3   8   3       32.40       25.13      6.96 o 
   4   8   3       69.42       69.21      8.34 o 
   5   8   3       14.37       -5.06      9.80 o 
  -5   9   3        2.78        8.22     16.83 o 
  -4   9   3       51.60       63.58     11.87 o 
  -3   9   3       38.68       46.74      7.35 o 
  -2   9   3        5.76        3.46      3.74 o 
  -1   9   3      107.14      126.90      6.03 o 
   0   9   3       10.75        6.41      5.27 o 
   1   9   3       67.62       85.20      5.83 o 
   2   9   3       44.51       44.35      5.78 o 
   3   9   3       14.50        8.31      7.00 o 
   4   9   3        0.12        0.80      7.29 o 
   5   9   3        1.01       -6.97     10.58 o 
  -5  10   3        2.12        1.58     11.03 o 
  -4  10   3        0.02        6.52     10.91 o 
  -3  10   3        5.33        6.13      6.77 o 
  -2  10   3       89.22       92.80      8.36 o 
  -1  10   3       76.69      104.92      6.62 o 
   0  10   3      155.58      157.83      8.76 o 
   1  10   3      139.40      162.33      8.46 o 
   2  10   3        7.22       14.28      6.31 o 
   3  10   3       18.52       25.43      7.72 o 
   4  10   3        0.14       16.03     11.08 o 
   5  10   3        4.94       13.09     12.04 o 
  -5  11   3        6.43        8.05     12.14 o 
  -4  11   3        2.95       -8.38     11.20 o 
  -3  11   3      128.12      126.10     17.65 o 
  -2  11   3      558.32      510.18     17.38 o 
  -1  11   3        4.36        5.87      6.68 o 
   0  11   3        0.17        7.21      6.96 o 
   1  11   3       14.81       25.70      6.81 o 
   2  11   3      245.43      239.36      9.45 o 
   3  11   3        2.86       -7.93      7.39 o 
   4  11   3        1.02        9.33     11.13 o 
  -5  12   3        1.16        9.77     12.82 o 
  -4  12   3        2.98       -1.07     15.60 o 
  -3  12   3      165.20      165.58     11.32 o 
  -2  12   3      326.56      308.40     21.30 o 
  -1  12   3       24.36       19.68      8.36 o 
   0  12   3       36.98       36.15      8.29 o 
   1  12   3        0.20       -4.14      7.69 o 
   2  12   3        4.17       -8.01      7.22 o 
   3  12   3       48.64       44.55      9.41 o 
   4  12   3        5.14        0.59     11.21 o 
  -4  13   3        0.19        4.43     12.59 o 
  -3  13   3        7.50       -4.36     10.08 o 
  -2  13   3        9.51        9.27      9.77 o 
  -1  13   3        3.63        6.27      7.85 o 
   0  13   3        0.00       -2.31      7.81 o 
   1  13   3        0.08       -2.09      7.94 o 
   2  13   3       21.12       15.46      7.49 o 
   3  13   3        8.73        8.22     10.87 o 
   4  13   3        0.86        7.74     11.92 o 
  -4  14   3       12.85       33.02     17.59 o 
  -3  14   3        8.46       16.57      9.35 o 
  -2  14   3        6.86        4.64     10.30 o 
  -1  14   3       21.76        9.75     11.25 o 
   0  14   3       98.21      100.08     10.42 o 
   1  14   3      151.99      164.80     14.31 o 
   2  14   3       15.01        8.96      9.08 o 
   3  14   3       22.39       22.92     11.83 o 
  -3  15   3        1.23       -1.45     17.03 o 
  -2  15   3        1.70       -8.29     10.92 o 
  -1  15   3        1.26        4.45     11.48 o 
   0  15   3        4.44        5.17      8.63 o 
   1  15   3        6.81       -8.30     10.21 o 
   2  15   3       16.46        6.63     11.05 o 
   3  15   3        7.86       32.58     11.72 o 
  -3  16   3       42.93       58.03     19.31 o 
  -2  16   3       38.16       49.88     13.49 o 
  -1  16   3       13.93       11.97     12.35 o 
   0  16   3       13.30        8.28      9.29 o 
   1  16   3        3.86        0.94      9.16 o 
   2  16   3       45.10       30.43     17.43 o 
  -2  17   3       22.96       23.81     13.37 o 
  -1  17   3        7.18       -4.86     12.32 o 
   0  17   3        7.26       -7.62     12.25 o 
   1  17   3        0.59      -13.91      9.27 o 
  -6   0   4      263.65      276.42     19.75 o 
  -5   0   4      875.56      815.86     29.40 o 
  -4   0   4       70.25       94.12      9.55 o 
  -3   0   4      568.68      548.98     11.18 o 
  -2   0   4     2319.18     2239.99     26.86 o 
  -1   0   4     7506.11     7579.63    109.09 o 
   0   0   4    14595.83    16517.47    247.55 o 
   1   0   4     1374.25     1319.71     17.79 o 
   2   0   4     5088.85     5182.55     58.38 o 
   3   0   4       79.23       77.60      7.46 o 
   4   0   4      234.25      256.45     11.90 o 
   5   0   4      147.28      120.28     11.04 o 
   6   0   4       26.25       37.78     11.16 o 
  -6   1   4      391.41      328.76     17.11 o 
  -5   1   4       50.09       76.38      7.67 o 
  -4   1   4      226.40      205.64      6.66 o 
  -3   1   4        4.87       11.13      2.79 o 
  -2   1   4     3417.69     3324.57     31.08 o 
  -1   1   4      299.04      281.88      5.50 o 
   0   1   4      722.56      647.89     14.81 o 
   1   1   4      282.60      269.35      4.93 o 
   2   1   4      122.57      120.27      4.61 o 
   3   1   4       33.92       47.76      5.25 o 
   4   1   4        7.25        4.94      5.12 o 
   5   1   4       24.41       20.40      6.06 o 
   6   1   4        0.59       -3.18      7.03 o 
  -6   2   4        2.37        0.75      9.01 o 
  -5   2   4        0.01        6.60      6.01 o 
  -4   2   4      227.87      226.48      6.84 o 
  -3   2   4      248.58      246.57      7.32 o 
  -2   2   4        7.01       13.91      3.31 o 
  -1   2   4     4027.79     3862.06     34.50 o 
   0   2   4      172.82      176.13      5.81 o 
   1   2   4      337.56      304.46      5.49 o 
   2   2   4      424.77      465.36      6.58 o 
   3   2   4       98.12      115.51      5.99 o 
   4   2   4      247.23      253.69      8.45 o 
   5   2   4       55.87       46.30      7.76 o 
   6   2   4       28.68       19.64      7.85 o 
  -6   3   4        7.53        7.95      9.44 o 
  -5   3   4       21.24       47.77      7.27 o 
  -4   3   4       83.95      110.48      7.82 o 
  -3   3   4      516.75      479.63      9.76 o 
  -2   3   4      543.87      493.10      8.61 o 
  -1   3   4      887.21      917.87     13.99 o 
   0   3   4     1725.15     1705.08     18.34 o 
   1   3   4      452.83      443.71      6.91 o 
   2   3   4     1775.50     1873.86     16.16 o 
   3   3   4        5.05       11.80      4.36 o 
   4   3   4      433.28      429.87     10.04 o 
   5   3   4        0.20        1.10      6.72 o 
   6   3   4        6.36        0.90      7.36 o 
  -6   4   4        2.58        2.03      9.39 o 
  -5   4   4      377.77      342.13     12.06 o 
  -4   4   4      308.21      287.43     10.03 o 
  -3   4   4       96.20      114.38      6.74 o 
  -2   4   4      352.41      319.65      7.40 o 
  -1   4   4       76.00       73.35      4.48 o 
   0   4   4      320.32      332.87      6.82 o 
   1   4   4     2395.02     2531.61     22.92 o 
   2   4   4      253.86      263.88      8.95 o 
   3   4   4      375.72      371.95      8.38 o 
   4   4   4        0.85       -0.24      6.29 o 
   5   4   4       11.14        7.61      7.05 o 
  -6   5   4       50.29       68.70     10.87 o 
  -5   5   4       26.59       34.41      7.43 o 
  -4   5   4       19.44       27.90      6.74 o 
  -3   5   4      562.65      601.82     11.65 o 
  -2   5   4      583.62      602.29      8.89 o 
  -1   5   4      157.62      155.37      4.33 o 
   0   5   4       67.39       81.97      6.31 o 
   1   5   4        0.00       -0.17      2.79 o 
   2   5   4      198.01      205.43      6.45 o 
   3   5   4        1.14        4.22      7.09 o 
   4   5   4       48.04       49.08      7.71 o 
   5   5   4       45.46       27.11      8.06 o 
  -6   6   4       83.66      129.04     16.89 o 
  -5   6   4       49.40       54.29      9.95 o 
  -4   6   4       30.60       54.65      5.90 o 
  -3   6   4       19.57       29.19      4.59 o 
  -2   6   4      624.14      673.70      9.77 o 
  -1   6   4       91.73       93.70      4.22 o 
   0   6   4      465.43      467.59      9.09 o 
   1   6   4      444.90      416.26      7.90 o 
   2   6   4      913.91      890.27     12.67 o 
   3   6   4       10.63       12.00      5.46 o 
   4   6   4       13.02       11.19      6.52 o 
   5   6   4       42.72       62.21     11.67 o 
  -6   7   4        3.54       17.39     10.52 o 
  -5   7   4       80.86       97.24     13.16 o 
  -4   7   4       72.32       71.67      6.97 o 
  -3   7   4       16.11       14.91      4.65 o 
  -2   7   4      523.41      550.81      9.42 o 
  -1   7   4        0.07        2.66      3.01 o 
   0   7   4     1064.82     1061.87     18.85 o 
   1   7   4      564.88      530.32      9.30 o 
   2   7   4      116.89      147.40      7.07 o 
   3   7   4      193.02      187.86      8.32 o 
   4   7   4        9.89        4.56      6.52 o 
   5   7   4       25.24       30.65     15.75 o 
  -6   8   4        0.51        3.06     10.62 o 
  -5   8   4        6.83        9.48      9.95 o 
  -4   8   4        2.06        4.97     13.29 o 
  -3   8   4       33.89       28.60      5.26 o 
  -2   8   4       29.10       20.81      3.73 o 
  -1   8   4      479.91      469.75      8.46 o 
   0   8   4     1148.77     1090.08     16.39 o 
   1   8   4      687.65      643.04     12.78 o 
   2   8   4        1.25        1.48      7.21 o 
   3   8   4        2.36       -5.66      5.80 o 
   4   8   4       96.31      100.51      9.31 o 
   5   8   4       44.22       40.05     16.10 o 
  -5   9   4        3.60        1.66     11.02 o 
  -4   9   4      153.06      171.01     14.22 o 
  -3   9   4       36.41       49.34      7.69 o 
  -2   9   4       11.80       17.57      4.57 o 
  -1   9   4        3.80        5.10      4.24 o 
   0   9   4       62.34       78.69      6.98 o 
   1   9   4      840.79      813.06     15.20 o 
   2   9   4      423.76      417.88     10.37 o 
   3   9   4      122.05      136.50      9.53 o 
   4   9   4       21.34       31.96      8.28 o 
   5   9   4       11.75       24.76     11.41 o 
  -5  10   4        0.64        7.13     11.31 o 
  -4  10   4       21.67       28.45     11.80 o 
  -3  10   4       10.78        6.73      7.04 o 
  -2  10   4      265.86      263.37     10.52 o 
  -1  10   4      552.25      550.26     10.33 o 
   0  10   4        5.90        1.22      6.01 o 
   1  10   4       23.74       30.23      7.28 o 
   2  10   4      514.73      501.18     11.59 o 
   3  10   4      226.18      199.23      9.30 o 
   4  10   4        1.02       -3.37      7.75 o 
   5  10   4        8.40        8.48     11.86 o 
  -5  11   4        3.36        6.81     11.82 o 
  -4  11   4       24.06       30.46     12.51 o 
  -3  11   4       68.31       71.30     10.01 o 
  -2  11   4       10.72       16.42      7.23 o 
  -1  11   4       60.26       70.69      7.90 o 
   0  11   4        2.40       -8.93      6.41 o 
   1  11   4      367.67      330.23     14.90 o 
   2  11   4       91.15      102.93      9.42 o 
   3  11   4        2.68        0.12      7.53 o 
   4  11   4        0.03        3.31     14.73 o 
  -5  12   4        0.23       -7.65     18.52 o 
  -4  12   4       55.79       58.87     13.77 o 
  -3  12   4        0.56       -1.90      7.43 o 
  -2  12   4      296.80      276.91     18.80 o 
  -1  12   4       68.48       63.01      8.36 o 
   0  12   4       58.12       77.79      9.37 o 
   1  12   4       17.71       13.95      8.11 o 
   2  12   4       40.88       38.86      7.48 o 
   3  12   4       24.77        8.10      9.30 o 
   4  12   4        0.01       -7.94     11.01 o 
  -4  13   4       33.81       45.33     14.42 o 
  -3  13   4        4.96        6.79      8.17 o 
  -2  13   4      108.28       99.79     22.70 o 
  -1  13   4       45.87       40.30     15.99 o 
   0  13   4      279.78      281.62     11.95 o 
   1  13   4       47.33       39.27     10.56 o 
   2  13   4       74.28       79.16     13.30 o 
   3  13   4        3.52        0.63     13.30 o 
   4  13   4        1.21       10.73     16.64 o 
  -4  14   4        0.45       10.39     12.93 o 
  -3  14   4        0.96      -11.38     21.97 o 
  -2  14   4        3.72        8.59     10.46 o 
  -1  14   4       33.19       30.25     19.05 o 
   0  14   4      205.16      200.93     11.38 o 
   1  14   4       48.17       45.96     12.80 o 
   2  14   4       38.12       41.57     16.55 o 
   3  14   4        0.36       -0.94     11.15 o 
  -3  15   4        0.52       -2.30     11.36 o 
  -2  15   4       16.74        0.05     11.01 o 
  -1  15   4        0.11      -13.64     11.07 o 
   0  15   4      109.14      107.74     10.82 o 
   1  15   4      169.23      146.32     12.27 o 
   2  15   4       19.97       16.03      9.58 o 
   3  15   4        4.17       28.76     16.51 o 
  -3  16   4       19.81       21.60     12.97 o 
  -2  16   4       13.66       -2.64     12.86 o 
  -1  16   4        3.19       -7.03     12.17 o 
   0  16   4        1.47      -16.55     11.03 o 
   1  16   4       11.54       12.59      9.48 o 
   2  16   4        1.07      -14.63     11.78 o 
  -2  17   4       11.42        9.02     12.80 o 
  -1  17   4       11.90       -3.25     12.56 o 
   0  17   4        7.41        9.39     13.15 o 
   1  17   4       12.36       -9.12      9.60 o 
  -6   1   5        2.30        3.86      9.72 o 
  -5   1   5        7.43       13.17      9.13 o 
  -4   1   5        6.74       14.32      3.85 o 
  -3   1   5        5.40       20.60      4.03 o 
  -2   1   5      150.00      164.02      5.42 o 
  -1   1   5     7472.52     7417.21     63.17 o 
   0   1   5      202.14      197.18     12.47 o 
   1   1   5      722.55      689.69     12.99 o 
   2   1   5      220.52      235.29      5.84 o 
   3   1   5      123.25      136.94      6.42 o 
   4   1   5       28.27       27.01      5.82 o 
   5   1   5       29.48       29.65      6.48 o 
  -6   2   5       91.53      105.43     12.72 o 
  -5   2   5      191.32      212.92     13.25 o 
  -4   2   5       22.37       33.79      6.70 o 
  -3   2   5     1788.65     1766.26     20.50 o 
  -2   2   5      442.77      445.08      8.06 o 
  -1   2   5     3594.84     3441.54     31.56 o 
   0   2   5      464.32      435.02      8.97 o 
   1   2   5       52.17       55.26      3.64 o 
   2   2   5       47.11       56.02      3.96 o 
   3   2   5       90.88      121.95      6.37 o 
   4   2   5        1.60        1.53      5.22 o 
   5   2   5        8.90       12.12      7.18 o 
  -6   3   5       16.20        7.46      9.69 o 
  -5   3   5        8.91       10.68      6.29 o 
  -4   3   5       32.19       47.13      6.77 o 
  -3   3   5       62.66       95.21      6.13 o 
  -2   3   5     2777.97     2702.66     26.97 o 
  -1   3   5     1795.28     1608.47     22.92 o 
   0   3   5      131.24      131.68      4.85 o 
   1   3   5       69.26       75.23      4.55 o 
   2   3   5      284.51      294.65      6.40 o 
   3   3   5       75.02       81.17      5.84 o 
   4   3   5       43.61       67.22      7.83 o 
   5   3   5       71.17       64.43      8.67 o 
  -6   4   5       10.35       11.67     10.00 o 
  -5   4   5        0.34        9.83      6.47 o 
  -4   4   5       69.66       72.04      7.41 o 
  -3   4   5      172.28      135.82      7.22 o 
  -2   4   5      113.84      138.92      5.95 o 
  -1   4   5      221.78      211.39      5.93 o 
   0   4   5      425.50      424.89      6.17 o 
   1   4   5      556.41      548.27      9.78 o 
   2   4   5        7.40        5.10      4.37 o 
   3   4   5      305.69      289.85      9.99 o 
   4   4   5      185.46      159.53      9.38 o 
   5   4   5        2.34       -2.90      6.91 o 
  -6   5   5       26.61       20.59     15.48 o 
  -5   5   5       14.50        8.25      6.69 o 
  -4   5   5       16.27       16.22      6.53 o 
  -3   5   5      344.92      326.08      9.87 o 
  -2   5   5      105.69      107.87      6.25 o 
  -1   5   5      155.46      148.26      5.49 o 
   0   5   5        0.11        6.12      2.26 o 
   1   5   5     1692.25     1619.62     34.60 o 
   2   5   5       52.58       53.04      5.10 o 
   3   5   5        4.56        2.87      5.32 o 
   4   5   5        0.01       -0.20      6.56 o 
   5   5   5        5.19       -1.99      7.17 o 
  -6   6   5        4.41        3.23     14.71 o 
  -5   6   5       14.73       16.35      7.37 o 
  -4   6   5       25.08       34.76      5.69 o 
  -3   6   5      516.89      513.70      9.84 o 
  -2   6   5       69.47       77.56      6.15 o 
  -1   6   5      163.42      145.94      4.75 o 
   0   6   5      527.84      524.95      9.90 o 
   1   6   5      382.02      377.08      9.14 o 
   2   6   5      243.59      256.56      7.77 o 
   3   6   5       42.63       45.12      6.43 o 
   4   6   5        5.94       17.50      6.78 o 
   5   6   5       17.64       40.59      8.05 o 
  -6   7   5        0.43        1.20     11.52 o 
  -5   7   5       13.41       12.11      9.30 o 
  -4   7   5       68.14       71.50      6.59 o 
  -3   7   5       10.98       13.23      4.47 o 
  -2   7   5      855.20      919.08     12.40 o 
  -1   7   5       76.74       81.67      4.65 o 
   0   7   5      359.52      340.63      8.62 o 
   1   7   5       61.12       85.73      6.39 o 
   2   7   5      135.94      139.07      7.06 o 
   3   7   5        4.81        1.97      5.75 o 
   4   7   5        5.34        9.04      6.95 o 
   5   7   5       17.98       11.51      7.65 o 
  -6   8   5       40.14       59.62     12.51 o 
  -5   8   5       17.38       29.62     10.82 o 
  -4   8   5       39.04       56.62      7.74 o 
  -3   8   5       32.35       46.73      5.77 o 
  -2   8   5      220.58      244.21      7.63 o 
  -1   8   5       79.78       96.73      8.63 o 
   0   8   5       50.15       48.66      5.72 o 
   1   8   5       35.69       36.18      6.21 o 
   2   8   5       16.40       19.35      5.71 o 
   3   8   5      141.58      154.47      8.75 o 
   4   8   5        1.21       -6.09      7.15 o 
   5   8   5        1.65       10.59     12.83 o 
  -5   9   5       19.03       15.71     11.02 o 
  -4   9   5        1.67       -8.26      6.64 o 
  -3   9   5        9.72        2.03      5.12 o 
  -2   9   5       75.45       73.27      6.03 o 
  -1   9   5      202.31      216.87      7.10 o 
   0   9   5       92.59      106.23      7.93 o 
   1   9   5      341.43      325.59     10.62 o 
   2   9   5      181.22      170.49      8.15 o 
   3   9   5       10.88        5.78      6.38 o 
   4   9   5       13.64       15.37      7.97 o 
   5   9   5        1.28       12.42     11.00 o 
  -5  10   5        1.94       -5.22     10.98 o 
  -4  10   5        3.77       -4.44     16.02 o 
  -3  10   5       15.36       15.07      7.22 o 
  -2  10   5       71.17       80.15      6.55 o 
  -1  10   5       63.81       64.01      7.05 o 
   0  10   5       50.76       56.91      7.33 o 
   1  10   5       15.43        6.34      6.88 o 
   2  10   5        7.14        4.10      6.37 o 
   3  10   5        9.09        4.57      7.34 o 
   4  10   5        1.94       -8.10     12.26 o 
  -5  11   5       51.75       64.43     15.53 o 
  -4  11   5       31.21       42.30     17.82 o 
  -3  11   5        0.69       -5.95      7.04 o 
  -2  11   5        0.06        4.90      6.96 o 
  -1  11   5        0.61       -1.13      6.08 o 
   0  11   5       53.20       68.47      8.24 o 
   1  11   5        9.20        0.09      7.24 o 
   2  11   5       59.14       67.22      9.18 o 
   3  11   5        9.14       -2.22      7.22 o 
   4  11   5        0.03        6.27     10.86 o 
  -5  12   5       14.44       43.97     13.63 o 
  -4  12   5        8.53       13.36     12.47 o 
  -3  12   5        8.47        2.25      7.80 o 
  -2  12   5      277.44      263.36     14.70 o 
  -1  12   5       21.81       21.10      9.94 o 
   0  12   5       28.56       33.15      7.92 o 
   1  12   5       16.90       30.61      8.22 o 
   2  12   5       49.53       44.02      9.02 o 
   3  12   5       85.15       75.48      9.24 o 
   4  12   5        7.75       13.61     22.97 o 
  -4  13   5       31.73       19.72     12.84 o 
  -3  13   5       10.40        6.86      8.75 o 
  -2  13   5        0.08       -6.88      9.58 o 
  -1  13   5       13.07        0.57      9.22 o 
   0  13   5      178.12      180.97     19.39 o 
   1  13   5       62.85       73.06      9.42 o 
   2  13   5       16.67        2.13      8.58 o 
   3  13   5       28.50        8.40      9.43 o 
  -4  14   5        4.84       20.47     13.44 o 
  -3  14   5       11.84        7.48     10.88 o 
  -2  14   5        0.82      -10.81     10.06 o 
  -1  14   5        0.13       -8.71      9.74 o 
   0  14   5      101.81      122.61     10.60 o 
   1  14   5        9.71        2.70     11.14 o 
   2  14   5       17.22       10.60      9.22 o 
   3  14   5        0.00       -8.03     12.41 o 
  -3  15   5        5.35      -13.59     15.55 o 
  -2  15   5       13.84        2.27     11.23 o 
  -1  15   5        1.70        6.25     11.51 o 
   0  15   5        9.00      -12.70     10.78 o 
   1  15   5       24.36       24.50      9.21 o 
   2  15   5       20.69       -0.99     10.84 o 
  -3  16   5        8.34       11.33     24.30 o 
  -2  16   5       39.66       49.44     13.68 o 
  -1  16   5        6.99        0.62     12.26 o 
   0  16   5        0.42      -17.02     11.35 o 
   1  16   5        2.47       -7.74      8.90 o 
   2  16   5        0.20      -19.51     16.46 o 
  -2  17   5        0.02      -11.39     12.45 o 
  -1  17   5       10.63       -3.30     12.61 o 
   0  17   5       10.10       -8.94     12.48 o 
   1  17   5        4.59        2.05     15.03 o 
  -6   0   6        1.36      -18.76     12.50 o 
  -5   0   6      283.77      269.22     20.06 o 
  -4   0   6      230.85      224.83      9.24 o 
  -3   0   6      524.83      488.24     10.34 o 
  -2   0   6      260.64      250.51     10.63 o 
  -1   0   6     2853.28     2558.03     29.99 o 
   0   0   6     2050.85     2056.03     37.07 o 
   1   0   6     1558.82     1503.42     31.34 o 
   2   0   6        6.85        7.82      4.78 o 
   3   0   6       22.45       20.80      6.93 o 
   4   0   6        5.89        6.33      7.80 o 
   5   0   6       85.00      104.33     17.05 o 
  -6   1   6        0.16       -8.23      9.46 o 
  -5   1   6      141.51      169.72     26.74 o 
  -4   1   6       28.10       48.65      6.00 o 
  -3   1   6       52.98       74.60      5.62 o 
  -2   1   6       41.38       59.28      4.55 o 
  -1   1   6        3.10        8.46      2.38 o 
   0   1   6       61.78       62.38      4.94 o 
   1   1   6        0.61        0.42      2.50 o 
   2   1   6       26.11       32.12      3.24 o 
   3   1   6       17.68       20.13      4.96 o 
   4   1   6      112.75       95.97      7.18 o 
   5   1   6       32.91       29.00      7.84 o 
  -6   2   6        8.97        5.49     10.08 o 
  -5   2   6      126.38      150.52     12.97 o 
  -4   2   6      356.33      349.72     10.00 o 
  -3   2   6        1.36       10.77      4.33 o 
  -2   2   6       59.90       64.78      5.04 o 
  -1   2   6     1216.92     1195.02     16.14 o 
   0   2   6       36.54       51.87      4.61 o 
   1   2   6       41.40       55.83      3.96 o 
   2   2   6       22.14       24.80      4.17 o 
   3   2   6      120.60      134.60      6.81 o 
   4   2   6      123.82      116.54      9.41 o 
   5   2   6        0.01       -7.36      6.83 o 
  -6   3   6        8.02      -13.93      9.28 o 
  -5   3   6        1.62       -8.28      7.73 o 
  -4   3   6       54.80       66.68      7.12 o 
  -3   3   6     1230.49     1192.60     17.07 o 
  -2   3   6      289.43      292.93      8.39 o 
  -1   3   6        1.22        2.19      3.51 o 
   0   3   6       45.56       66.09      3.17 o 
   1   3   6       93.32      103.05      4.97 o 
   2   3   6      424.65      454.69     11.20 o 
   3   3   6      418.54      422.11      9.27 o 
   4   3   6       13.35       15.03      6.99 o 
   5   3   6        4.39       -0.10      7.22 o 
  -6   4   6       11.20       -0.78      9.75 o 
  -5   4   6        9.87       17.81      6.76 o 
  -4   4   6       21.83       18.17      6.39 o 
  -3   4   6       27.22       52.75      5.96 o 
  -2   4   6      173.52      166.60      6.48 o 
  -1   4   6      650.15      667.90     15.75 o 
   0   4   6      327.21      317.52      5.60 o 
   1   4   6       23.35       26.87      3.97 o 
   2   4   6        0.13       -1.35      4.40 o 
   3   4   6       13.19       19.10      6.51 o 
   4   4   6       54.81       46.63      7.68 o 
   5   4   6        9.18        6.89      9.55 o 
  -6   5   6       33.97       19.90     11.20 o 
  -5   5   6      143.99      152.58      9.87 o 
  -4   5   6        3.61        0.60      6.24 o 
  -3   5   6     1279.59     1202.87     17.09 o 
  -2   5   6      636.40      604.16     10.75 o 
  -1   5   6     1520.22     1531.16     20.69 o 
   0   5   6        3.91        4.36      2.44 o 
   1   5   6        0.11        2.17      3.75 o 
   2   5   6       18.60       24.32      5.34 o 
   3   5   6      217.41      218.30      9.61 o 
   4   5   6      275.84      226.68     18.41 o 
   5   5   6       15.53       19.63      8.15 o 
  -6   6   6       40.38       31.86     16.42 o 
  -5   6   6       30.13       38.59      9.28 o 
  -4   6   6       31.32       43.06      7.77 o 
  -3   6   6      124.66      148.31     10.05 o 
  -2   6   6       49.39       72.52      5.05 o 
  -1   6   6      326.53      340.69      6.44 o 
   0   6   6       19.48       32.06      5.03 o 
   1   6   6      138.66      135.85      6.74 o 
   2   6   6       12.21       16.01      5.16 o 
   3   6   6      171.22      158.32      8.18 o 
   4   6   6       14.36       11.12      7.01 o 
   5   6   6        7.95       20.22      9.99 o 
  -6   7   6        8.93       11.50     17.50 o 
  -5   7   6        2.20        0.16      9.17 o 
  -4   7   6      168.29      173.88     14.59 o 
  -3   7   6      150.47      146.06      9.68 o 
  -2   7   6     1252.56     1266.70     17.57 o 
  -1   7   6       39.76       46.86      4.08 o 
   0   7   6      251.54      266.87      8.69 o 
   1   7   6      683.15      682.17     18.02 o 
   2   7   6      213.73      231.65      8.22 o 
   3   7   6        2.52        0.70      5.90 o 
   4   7   6      107.68      124.20     12.21 o 
   5   7   6       15.79       20.61      8.04 o 
  -6   8   6        1.96        4.41     25.86 o 
  -5   8   6       35.07       15.09     18.50 o 
  -4   8   6       17.72       11.40      5.64 o 
  -3   8   6       41.61       50.68      5.80 o 
  -2   8   6       59.47       62.89      5.78 o 
  -1   8   6      140.81      163.40      6.02 o 
   0   8   6      123.65      137.79     10.87 o 
   1   8   6       74.49       74.37      7.28 o 
   2   8   6        0.50        2.72      5.62 o 
   3   8   6      132.77      137.47     11.21 o 
   4   8   6       19.69       27.45      8.16 o 
   5   8   6       45.58       38.33      8.97 o 
  -5   9   6        0.17        0.91     10.71 o 
  -4   9   6       63.08       51.90      8.26 o 
  -3   9   6       23.88       27.14      5.86 o 
  -2   9   6      151.45      165.40      7.24 o 
  -1   9   6       21.12       23.93      4.70 o 
   0   9   6       14.31       11.28      5.70 o 
   1   9   6        0.12        5.27      6.03 o 
   2   9   6      201.37      200.71     10.30 o 
   3   9   6      138.47      132.04      9.04 o 
   4   9   6       25.14       19.94     12.01 o 
  -5  10   6       41.33       59.37     13.12 o 
  -4  10   6        1.90        1.83      9.85 o 
  -3  10   6       87.67       75.10      8.97 o 
  -2  10   6      128.04      138.07      7.14 o 
  -1  10   6       62.06       67.06      7.15 o 
   0  10   6       10.17       23.34      6.47 o 
   1  10   6      107.10      118.32      9.18 o 
   2  10   6       23.06       12.20      7.59 o 
   3  10   6       84.99       78.14      8.53 o 
   4  10   6       13.43        9.71      8.49 o 
  -5  11   6       46.85       59.48     16.96 o 
  -4  11   6       28.37       35.73      8.82 o 
  -3  11   6       12.30        6.56      7.63 o 
  -2  11   6        6.43       -1.26      5.43 o 
  -1  11   6      143.76      161.72     25.04 o 
   0  11   6       46.97       63.92      7.88 o 
   1  11   6      340.56      315.38     16.58 o 
   2  11   6       22.06       16.93      7.87 o 
   3  11   6       50.48       51.32      8.52 o 
   4  11   6        0.22       -0.86      9.11 o 
  -5  12   6       42.08       50.47     18.10 o 
  -4  12   6       26.92       16.12     20.15 o 
  -3  12   6       10.19       -4.52      9.53 o 
  -2  12   6       19.69       16.30     17.40 o 
  -1  12   6       19.93       16.99      9.52 o 
   0  12   6       53.84       61.98      8.29 o 
   1  12   6      113.51      109.03      9.87 o 
   2  12   6        0.85       -5.14      7.91 o 
   3  12   6       25.10       11.38      9.33 o 
   4  12   6       48.68       50.16     19.37 o 
  -4  13   6       71.04      104.33     15.04 o 
  -3  13   6        1.06        2.97     10.27 o 
  -2  13   6       31.28       35.40     11.07 o 
  -1  13   6       21.64       11.97     10.10 o 
   0  13   6      136.19      134.53     13.08 o 
   1  13   6      241.18      220.49     21.44 o 
   2  13   6       38.68       39.40      9.45 o 
   3  13   6        0.00      -12.54     12.40 o 
  -4  14   6        4.14        7.17     18.07 o 
  -3  14   6       21.10       23.26     11.40 o 
  -2  14   6        0.80      -11.23      9.91 o 
  -1  14   6       21.40       18.02     14.04 o 
   0  14   6        5.38        2.41     10.39 o 
   1  14   6       12.16        2.17      8.49 o 
   2  14   6       22.27       14.47      9.31 o 
   3  14   6       35.70       21.79     14.82 o 
  -3  15   6        1.79       -4.20     10.81 o 
  -2  15   6       23.28       13.85     18.47 o 
  -1  15   6        0.08      -11.98     10.59 o 
   0  15   6       17.31        6.25     11.32 o 
   1  15   6       63.31       48.35     10.13 o 
   2  15   6       24.03        4.51     11.59 o 
  -2  16   6        6.41       -1.16     13.56 o 
  -1  16   6        7.64       -0.90     12.08 o 
   0  16   6       10.42       -8.14     11.98 o 
   1  16   6        3.57       -1.95     14.21 o 
  -1  17   6        0.51      -18.81     12.54 o 
   0  17   6       27.66        0.64     13.43 o 
  -6   1   7       25.44       24.77     11.08 o 
  -5   1   7       31.18       35.13      9.73 o 
  -4   1   7        0.39        0.01      5.05 o 
  -3   1   7        0.62       10.16      4.12 o 
  -2   1   7      908.87      870.56     11.93 o 
  -1   1   7     1213.51     1193.86     13.98 o 
   0   1   7      115.17      106.51      5.83 o 
   1   1   7       52.24       54.61      5.21 o 
   2   1   7       56.75       71.32      7.39 o 
   3   1   7       48.55       49.80      5.68 o 
   4   1   7       72.56       73.99      7.07 o 
   5   1   7        0.49       -9.82      7.04 o 
  -6   2   7      107.21      116.14     13.89 o 
  -5   2   7       15.20       28.63      9.33 o 
  -4   2   7        0.00       -0.33      5.23 o 
  -3   2   7      405.45      420.96      9.37 o 
  -2   2   7       17.42       17.83      3.86 o 
  -1   2   7        0.36        6.28      5.08 o 
   0   2   7     1916.25     1945.55     25.85 o 
   1   2   7      146.37      162.25      5.79 o 
   2   2   7       33.90       35.91      5.08 o 
   3   2   7       12.69       10.76      5.00 o 
   4   2   7        3.70        5.51      6.74 o 
   5   2   7       16.84       28.30      8.26 o 
  -6   3   7       22.90       38.88     11.69 o 
  -5   3   7        0.23        2.07      8.34 o 
  -4   3   7        3.13        4.22      5.80 o 
  -3   3   7        5.19        3.64      4.79 o 
  -2   3   7       57.75       85.44      5.43 o 
  -1   3   7       60.99       77.03      9.14 o 
   0   3   7       70.78       86.74      3.74 o 
   1   3   7       12.87       13.78      3.68 o 
   2   3   7        0.00        0.54      4.61 o 
   3   3   7       15.76       22.52      6.53 o 
   4   3   7       58.03       58.84     15.41 o 
   5   3   7       10.42        6.92      7.66 o 
  -6   4   7       10.62        7.73     10.94 o 
  -5   4   7      104.60      105.06     11.66 o 
  -4   4   7       64.90       73.33      7.60 o 
  -3   4   7       19.27       27.34      5.71 o 
  -2   4   7     2130.07     2076.62     26.38 o 
  -1   4   7      770.70      771.84     10.49 o 
   0   4   7      557.15      571.54      8.02 o 
   1   4   7      252.19      245.04      7.49 o 
   2   4   7        0.00       -5.75      4.73 o 
   3   4   7      189.33      172.19      9.24 o 
   4   4   7       59.37       51.81      8.14 o 
   5   4   7       12.63       -1.60      7.54 o 
  -6   5   7        2.79       -9.17      9.92 o 
  -5   5   7      173.94      149.72      9.81 o 
  -4   5   7       68.71       73.20      8.08 o 
  -3   5   7       54.78       83.45      7.23 o 
  -2   5   7      104.37      124.31      6.49 o 
  -1   5   7       52.60       54.94      3.65 o 
   0   5   7       87.91       92.94      4.09 o 
   1   5   7        0.32       -2.66      3.89 o 
   2   5   7      409.04      405.81     10.75 o 
   3   5   7       15.94       16.00      6.66 o 
   4   5   7       19.36       18.87      9.00 o 
   5   5   7        4.63       14.16      9.72 o 
  -6   6   7       28.29       27.02     17.08 o 
  -5   6   7        0.02        3.77      9.69 o 
  -4   6   7       14.49       25.94      7.44 o 
  -3   6   7       30.36       55.11      7.08 o 
  -2   6   7      296.89      315.48      7.69 o 
  -1   6   7      369.16      407.00      7.26 o 
   0   6   7      169.50      156.54      5.06 o 
   1   6   7      854.23      921.74     15.26 o 
   2   6   7      100.05      121.05      8.33 o 
   3   6   7        8.15        3.31      6.39 o 
   4   6   7       22.14       27.26      7.55 o 
   5   6   7        1.82        7.22      9.36 o 
  -6   7   7        0.26        6.83     17.94 o 
  -5   7   7       39.54       41.53      8.51 o 
  -4   7   7      248.17      257.10      8.89 o 
  -3   7   7      232.57      212.05      7.71 o 
  -2   7   7       82.81       85.81      5.95 o 
  -1   7   7      494.47      525.73      8.68 o 
   0   7   7       10.45       17.74      3.57 o 
   1   7   7     1167.29     1163.67     18.11 o 
   2   7   7      350.24      362.98     11.32 o 
   3   7   7        1.16        1.53      6.60 o 
   4   7   7       11.74        3.32      7.29 o 
   5   7   7        3.42        7.52      7.59 o 
  -6   8   7        8.22      -24.13     18.67 o 
  -5   8   7       29.18       33.86     11.40 o 
  -4   8   7       42.24       59.17      6.81 o 
  -3   8   7        4.51        6.65      5.13 o 
  -2   8   7       15.11       15.36      5.14 o 
  -1   8   7        6.03        5.46      3.94 o 
   0   8   7        6.65        2.62      4.92 o 
   1   8   7        0.00       -2.93      5.61 o 
   2   8   7      600.51      588.12     14.87 o 
   3   8   7        1.40       -3.57      6.12 o 
   4   8   7        1.21       -1.18      7.58 o 
  -5   9   7        0.49        2.27     10.83 o 
  -4   9   7      102.45      120.01     10.28 o 
  -3   9   7        2.82       -2.67      5.37 o 
  -2   9   7        0.41        0.58      4.97 o 
  -1   9   7        8.06       11.34      7.31 o 
   0   9   7       51.12       48.97      6.72 o 
   1   9   7      147.77      161.13      9.12 o 
   2   9   7      158.45      176.62     10.36 o 
   3   9   7       54.47       53.73      7.83 o 
   4   9   7       37.83       36.66      8.93 o 
  -5  10   7        7.12       -2.68     11.35 o 
  -4  10   7       87.71      117.35     10.58 o 
  -3  10   7        5.90        4.38      5.68 o 
  -2  10   7        8.84        7.29      5.52 o 
  -1  10   7       19.45       26.44     10.29 o 
   0  10   7       17.55       24.26      6.94 o 
   1  10   7       28.11       29.96      7.53 o 
   2  10   7        0.87       -2.92      7.24 o 
   3  10   7       22.15       13.20      8.62 o 
   4  10   7       36.14       44.57      9.88 o 
  -5  11   7        4.49        0.76     15.41 o 
  -4  11   7        0.01       -4.22      9.85 o 
  -3  11   7      143.33      157.38     11.16 o 
  -2  11   7       13.11       21.42      6.89 o 
  -1  11   7       17.65       18.80      9.26 o 
   0  11   7      290.81      272.43     11.03 o 
   1  11   7      311.05      299.07     16.93 o 
   2  11   7       65.39       71.59     11.44 o 
   3  11   7        0.27      -12.32      8.21 o 
   4  11   7       16.72       22.46      9.61 o 
  -5  12   7        1.50        7.81     12.87 o 
  -4  12   7       14.47       12.08      8.67 o 
  -3  12   7       21.68       14.89      8.59 o 
  -2  12   7       53.09       42.30     13.50 o 
  -1  12   7        6.82       12.72      9.42 o 
   0  12   7       83.81       92.72     11.83 o 
   1  12   7       12.55       17.73      7.91 o 
   2  12   7      203.62      193.75     15.42 o 
   3  12   7        5.67      -14.57      9.98 o 
  -4  13   7       27.15       25.11     15.75 o 
  -3  13   7        0.95        7.05     10.45 o 
  -2  13   7        1.27      -12.94      9.07 o 
  -1  13   7       23.31       19.14     10.33 o 
   0  13   7      117.81      118.33     24.85 o 
   1  13   7       22.87       27.82      8.60 o 
   2  13   7        2.33       -4.74     10.34 o 
   3  13   7       10.35       -7.66      9.35 o 
  -4  14   7        2.45        6.73     18.16 o 
  -3  14   7        1.94       -0.83     10.23 o 
  -2  14   7        4.94       -8.57     10.34 o 
  -1  14   7        0.39       -1.67     14.08 o 
   0  14   7        7.11      -11.75     10.41 o 
   1  14   7       38.65       43.46     14.75 o 
   2  14   7        2.57      -10.52     10.19 o 
  -3  15   7        0.04       -6.00     10.94 o 
  -2  15   7       14.46        0.16     11.55 o 
  -1  15   7        0.01       -4.55     11.55 o 
   0  15   7       69.29       75.09     18.18 o 
   1  15   7        0.06       -5.06      8.64 o 
   2  15   7        7.99       -3.48      9.38 o 
  -2  16   7        7.30       18.11     23.17 o 
  -1  16   7       32.17       18.36     12.88 o 
   0  16   7        1.60      -15.21     11.74 o 
   1  16   7        0.53      -18.13     12.08 o 
  -6   0   8        4.02        2.03     14.47 o 
  -5   0   8        5.16       14.51     11.69 o 
  -4   0   8      106.99      172.14     16.05 o 
  -3   0   8      495.84      507.63     18.27 o 
  -2   0   8       40.52       60.32      6.54 o 
  -1   0   8      812.61      792.03     13.39 o 
   0   0   8      144.17      124.62      9.59 o 
   1   0   8      786.40      808.49     22.62 o 
   2   0   8        5.37       11.49      8.48 o 
   3   0   8       48.18       55.38     13.00 o 
   4   0   8       51.92       43.42      9.32 o 
   5   0   8        0.00        5.01     14.88 o 
  -6   1   8        0.57       -2.30      9.90 o 
  -5   1   8       25.41       23.95      9.17 o 
  -4   1   8       66.79       84.75      9.72 o 
  -3   1   8       66.84       83.57      5.83 o 
  -2   1   8     1008.05     1011.14     13.49 o 
  -1   1   8      724.76      762.11     10.95 o 
   0   1   8       29.26       26.99      4.93 o 
   1   1   8      302.55      319.17      7.85 o 
   2   1   8      139.00      142.88      9.49 o 
   3   1   8      122.16      127.09     11.02 o 
   4   1   8       21.00       24.03      6.14 o 
   5   1   8        7.29        4.99      7.72 o 
  -6   2   8        1.26       13.44     10.73 o 
  -5   2   8        2.50        3.79     14.21 o 
  -4   2   8        5.64        0.95      5.59 o 
  -3   2   8       11.23       13.52      5.01 o 
  -2   2   8      449.98      436.57      8.93 o 
  -1   2   8       69.39       72.76      4.49 o 
   0   2   8      451.81      433.35     17.90 o 
   1   2   8       72.60       90.37      5.24 o 
   2   2   8       12.59       17.82      4.96 o 
   3   2   8       79.60       77.68      7.98 o 
   4   2   8      166.13      139.83     15.32 o 
   5   2   8        0.10       -0.60      7.74 o 
  -6   3   8        1.29       -5.24     10.02 o 
  -5   3   8        5.87       11.18      8.58 o 
  -4   3   8        1.83       12.67      6.31 o 
  -3   3   8       13.00       19.77      5.56 o 
  -2   3   8      320.78      324.16      8.10 o 
  -1   3   8      835.26      766.46     10.64 o 
   0   3   8     1050.27     1087.98     12.34 o 
   1   3   8       10.06        7.25      3.86 o 
   2   3   8        0.05       -4.84      4.82 o 
   3   3   8      146.71      146.96     14.21 o 
   4   3   8        7.14       -1.07      7.06 o 
   5   3   8        1.57       -4.50      7.62 o 
  -6   4   8        6.62       -0.02     10.65 o 
  -5   4   8       31.01       31.20      9.73 o 
  -4   4   8      178.63      167.71      9.05 o 
  -3   4   8      421.60      412.24     10.42 o 
  -2   4   8      524.02      523.34     10.40 o 
  -1   4   8      463.05      464.70      8.16 o 
   0   4   8      782.94      802.93     10.29 o 
   1   4   8       80.42       97.79      6.03 o 
   2   4   8       17.16       10.58      5.55 o 
   3   4   8       29.03       41.50     11.84 o 
   4   4   8        6.78       -0.84      7.28 o 
   5   4   8        0.27       -7.06      7.61 o 
  -6   5   8       31.47       19.26     16.87 o 
  -5   5   8        0.13       -4.24      8.50 o 
  -4   5   8      128.09      150.14      9.54 o 
  -3   5   8        0.14       15.03      5.95 o 
  -2   5   8      539.28      533.26     11.94 o 
  -1   5   8      243.11      234.18      5.75 o 
   0   5   8        2.63        1.89      2.93 o 
   1   5   8       83.47      100.17      6.69 o 
   2   5   8      147.31      142.46      8.34 o 
   3   5   8      954.14      949.65     21.47 o 
   4   5   8        2.53       14.23      7.05 o 
   5   5   8        0.49        4.06      9.52 o 
  -6   6   8        5.31       10.02     14.24 o 
  -5   6   8        0.02       -8.54      6.87 o 
  -4   6   8      108.08      127.45      9.61 o 
  -3   6   8       94.46      132.50      8.72 o 
  -2   6   8      565.03      584.74     10.35 o 
  -1   6   8       98.58      112.45      5.55 o 
   0   6   8       18.80       19.59      3.51 o 
   1   6   8      187.02      190.46      8.28 o 
   2   6   8       40.86       31.46      8.81 o 
   3   6   8        1.52        1.33      7.85 o 
   4   6   8      185.52      173.61     12.28 o 
  -6   7   8        5.36      -10.88     17.94 o 
  -5   7   8        0.02       -3.65      5.54 o 
  -4   7   8      231.36      225.90      8.64 o 
  -3   7   8        3.84       13.73      5.26 o 
  -2   7   8       24.49       34.85      5.34 o 
  -1   7   8       25.80       37.14      4.29 o 
   0   7   8       43.88       51.67      5.96 o 
   1   7   8      185.34      202.64      8.91 o 
   2   7   8      245.48      241.35     10.34 o 
   3   7   8       59.15       52.23      9.95 o 
   4   7   8       35.73       31.97     11.26 o 
  -6   8   8       15.21       -1.02     19.73 o 
  -5   8   8        6.24       15.68     11.47 o 
  -4   8   8      371.18      352.47     10.17 o 
  -3   8   8      460.73      450.48     10.90 o 
  -2   8   8      173.64      180.07     10.50 o 
  -1   8   8       18.21       14.56      5.47 o 
   0   8   8      226.10      242.27      9.02 o 
   1   8   8       17.49       21.83      6.42 o 
   2   8   8      434.96      416.35     12.66 o 
   3   8   8       79.38       83.35     14.17 o 
   4   8   8        0.40        8.04      7.78 o 
  -5   9   8        6.52        4.56     14.35 o 
  -4   9   8        0.83        5.73      6.46 o 
  -3   9   8        0.95        3.80      5.68 o 
  -2   9   8        0.31       -2.13      4.99 o 
  -1   9   8       15.49       10.73      7.71 o 
   0   9   8       61.65       76.24      7.38 o 
   1   9   8       86.86       93.39      8.55 o 
   2   9   8      151.84      153.52     10.49 o 
   3   9   8        9.56        7.05      9.56 o 
   4   9   8       53.46       48.36      9.52 o 
  -5  10   8       33.02       35.16     12.75 o 
  -4  10   8       88.27       94.96     10.21 o 
  -3  10   8     1039.45     1001.59     18.84 o 
  -2  10   8       13.44       14.39      5.90 o 
  -1  10   8        0.34        2.30      8.05 o 
   0  10   8        6.14        8.88      6.44 o 
   1  10   8       34.40       23.58      7.59 o 
   2  10   8      536.77      504.78     18.24 o 
   3  10   8        3.70       -3.40      8.46 o 
   4  10   8       11.60       21.05     12.91 o 
  -5  11   8        0.07       25.19     12.99 o 
  -4  11   8        1.96       -6.29     10.64 o 
  -3  11   8       23.46       24.44      8.34 o 
  -2  11   8      144.19      135.06     13.13 o 
  -1  11   8       14.66        6.33      8.54 o 
   0  11   8       25.81       34.13      7.43 o 
   1  11   8      101.91      103.93      9.50 o 
   2  11   8        9.36        8.63      8.14 o 
   3  11   8        0.82       -7.04      8.59 o 
  -4  12   8       31.89       32.71     20.46 o 
  -3  12   8       34.12       24.72     10.75 o 
  -2  12   8        4.84       -1.51      6.58 o 
  -1  12   8        6.96       12.75      9.43 o 
   0  12   8       12.68       -1.24      9.20 o 
   1  12   8       55.61       69.97     10.82 o 
   2  12   8      145.88      126.62     14.52 o 
   3  12   8       13.04       21.20     16.06 o 
  -4  13   8       11.54        0.50     16.19 o 
  -3  13   8       36.73       29.66     11.59 o 
  -2  13   8       90.30       86.01     28.81 o 
  -1  13   8       51.47       53.91     11.92 o 
   0  13   8        4.17      -13.09      9.30 o 
   1  13   8       12.89       15.03      8.24 o 
   2  13   8       46.24       32.93     11.75 o 
   3  13   8       16.54        3.59     11.54 o 
  -3  14   8       36.75       19.31     18.11 o 
  -2  14   8       14.41        9.98     11.79 o 
  -1  14   8       17.37        8.01     11.18 o 
   0  14   8        7.46        3.21     10.65 o 
   1  14   8       27.60       21.46      9.14 o 
   2  14   8       14.11       17.92      9.42 o 
  -3  15   8        7.24        7.34     11.71 o 
  -2  15   8        0.83       -8.88     11.13 o 
  -1  15   8       56.19       53.77     13.90 o 
   0  15   8        5.90      -14.65     12.57 o 
   1  15   8       31.07       11.25     12.58 o 
  -2  16   8        0.63      -15.94     11.78 o 
  -1  16   8        2.60        4.80     11.85 o 
   0  16   8        3.73        2.15     12.35 o 
  -6   1   9      107.34      111.72     13.98 o 
  -5   1   9        2.72       -5.46      8.01 o 
  -4   1   9       81.60       79.77     12.87 o 
  -3   1   9       61.10       72.68      6.26 o 
  -2   1   9       28.44       34.10      3.72 o 
  -1   1   9      419.75      429.18      7.11 o 
   0   1   9      289.04      303.70      9.42 o 
   1   1   9      198.45      220.36      7.34 o 
   2   1   9        2.72        2.15      6.87 o 
   3   1   9       18.20       32.80      9.41 o 
   4   1   9        2.33       -3.69      9.72 o 
   5   1   9       16.91       20.12     11.81 o 
  -6   2   9       79.96       89.19     13.48 o 
  -5   2   9        7.03       -0.20      8.18 o 
  -4   2   9      166.49      170.51     23.10 o 
  -3   2   9       82.12      101.00      7.14 o 
  -2   2   9       90.06      110.86      6.27 o 
  -1   2   9      643.03      676.93     13.08 o 
   0   2   9       28.62       52.13      5.89 o 
   1   2   9      730.80      754.24     13.07 o 
   2   2   9       73.54       88.80      9.17 o 
   3   2   9      105.03      109.34     11.47 o 
   4   2   9        0.03       -5.93      9.64 o 
   5   2   9        1.51        2.49      8.08 o 
  -6   3   9      144.44      154.61     17.46 o 
  -5   3   9       12.63        1.15      8.22 o 
  -4   3   9       67.46       80.18      9.99 o 
  -3   3   9       30.48       48.22      6.51 o 
  -2   3   9       92.96       94.16      6.30 o 
  -1   3   9      544.34      563.57      9.36 o 
   0   3   9      828.50      878.15     16.20 o 
   1   3   9        3.90        8.12      4.31 o 
   2   3   9      266.19      280.07     12.52 o 
   3   3   9       51.81       44.68      9.98 o 
   4   3   9        7.29        3.28     10.00 o 
  -6   4   9        6.44       11.92     10.95 o 
  -5   4   9        5.79       -1.37      8.29 o 
  -4   4   9       14.34       27.18      7.36 o 
  -3   4   9       19.88       32.52      6.48 o 
  -2   4   9      445.21      447.03     10.12 o 
  -1   4   9      680.21      691.09     13.65 o 
   0   4   9       98.09       99.42      4.63 o 
   1   4   9       63.22       67.18      6.22 o 
   2   4   9       28.02       34.20      6.57 o 
   3   4   9      187.27      189.07     16.91 o 
   4   4   9       54.83       39.58     16.45 o 
  -6   5   9        1.54      -15.00     10.00 o 
  -5   5   9       78.64       83.67     11.59 o 
  -4   5   9       20.43       29.11     10.30 o 
  -3   5   9       13.86        8.26      6.46 o 
  -2   5   9       29.16       46.20      6.23 o 
  -1   5   9        0.16        3.84      3.25 o 
   0   5   9       75.68       88.54      4.72 o 
   1   5   9        6.70        8.34      5.04 o 
   2   5   9       61.13       59.08      7.37 o 
   3   5   9      522.09      533.99     16.76 o 
   4   5   9        2.92       10.32     10.45 o 
  -6   6   9        0.00      -16.10     10.73 o 
  -5   6   9        2.49      -11.49      9.05 o 
  -4   6   9       70.62      112.22      9.29 o 
  -3   6   9       25.18       22.14      7.81 o 
  -2   6   9      107.77      131.05      7.10 o 
  -1   6   9      118.46      112.21      5.30 o 
   0   6   9       29.04       38.82      4.29 o 
   1   6   9       17.53       30.81      5.96 o 
   2   6   9       28.44       22.48      6.99 o 
   3   6   9        0.53       -4.72     10.62 o 
   4   6   9        1.58        1.81      8.51 o 
  -6   7   9        0.02      -26.86     17.91 o 
  -5   7   9        0.78       -6.34      7.51 o 
  -4   7   9        0.76       -0.49      8.22 o 
  -3   7   9       44.11       53.69      7.59 o 
  -2   7   9       18.61       17.68      5.21 o 
  -1   7   9      322.43      312.47      9.27 o 
   0   7   9      233.47      236.23      8.86 o 
   1   7   9       34.09       42.60      6.76 o 
   2   7   9        0.51       -6.22      6.35 o 
   3   7   9        0.02       -7.25      8.32 o 
   4   7   9       23.29       34.49     10.38 o 
  -5   8   9        6.58       -8.94     10.13 o 
  -4   8   9       28.47       39.25      6.90 o 
  -3   8   9      290.08      284.43     12.84 o 
  -2   8   9        2.62       -2.94      5.04 o 
  -1   8   9       25.49       21.82      7.82 o 
   0   8   9        2.33        2.25      5.41 o 
   1   8   9      143.92      147.91      9.37 o 
   2   8   9        9.77        6.04      6.84 o 
   3   8   9       14.75        8.56      9.36 o 
   4   8   9        5.91       12.41     10.20 o 
  -5   9   9        8.07        2.28      7.20 o 
  -4   9   9       48.64       46.45      9.37 o 
  -3   9   9       60.72       57.94      7.15 o 
  -2   9   9       20.13       21.03      5.99 o 
  -1   9   9       33.53       41.49      9.00 o 
   0   9   9       12.38       19.27      6.31 o 
   1   9   9       86.92      103.33      9.02 o 
   2   9   9       18.75       19.40      9.93 o 
   3   9   9       21.11       22.12     10.08 o 
   4   9   9        0.02       -4.04     10.02 o 
  -5  10   9       14.13       11.44     12.48 o 
  -4  10   9       22.07       13.02     11.52 o 
  -3  10   9       57.97       75.58      8.18 o 
  -2  10   9        0.11       -9.11      6.08 o 
  -1  10   9       44.40       28.95      9.36 o 
   0  10   9       63.57       66.37      8.01 o 
   1  10   9       42.12       47.03      8.00 o 
   2  10   9        4.82       -1.14      7.52 o 
   3  10   9        8.55       -2.33      9.96 o 
  -5  11   9       19.78       33.27     13.77 o 
  -4  11   9        1.97       -0.21     12.18 o 
  -3  11   9        0.04       -3.02      8.03 o 
  -2  11   9        4.29        6.12      7.00 o 
  -1  11   9       57.38       49.92     10.59 o 
   0  11   9       23.29       22.03      9.63 o 
   1  11   9       12.99       12.58      7.49 o 
   2  11   9        6.15       -1.59      8.01 o 
   3  11   9       24.25       28.70     15.38 o 
  -4  12   9        0.41      -11.18      7.90 o 
  -3  12   9       58.92       68.82     12.50 o 
  -2  12   9       36.83       29.31     12.67 o 
  -1  12   9       15.49       18.76     11.27 o 
   0  12   9      213.93      184.87     13.86 o 
   1  12   9        0.00       -2.38      7.37 o 
   2  12   9       27.78       24.12      9.23 o 
   3  12   9        1.85        3.09     20.56 o 
  -4  13   9       23.70       27.00     12.96 o 
  -3  13   9        0.29      -14.00      9.34 o 
  -2  13   9        5.22        8.77     10.36 o 
  -1  13   9       21.94        7.28     10.02 o 
   0  13   9       90.78       77.07     21.84 o 
   1  13   9        0.35       -6.95      7.66 o 
   2  13   9        0.04      -12.25      9.15 o 
  -3  14   9       11.69        7.36     11.32 o 
  -2  14   9        6.76       -8.72     10.41 o 
  -1  14   9        2.64       -7.94     10.30 o 
   0  14   9        6.62        9.81     11.47 o 
   1  14   9        4.30       -4.35     24.52 o 
   2  14   9        0.08      -14.92     11.20 o 
  -3  15   9        4.54       -6.42     11.37 o 
  -2  15   9        5.32        1.92     12.05 o 
  -1  15   9       27.95        7.95     12.00 o 
   0  15   9        0.00       -7.47     11.48 o 
   1  15   9        6.13      -13.80     11.92 o 
  -1  16   9       20.27        8.98     12.91 o 
   0  16   9       89.11       68.42     15.99 o 
  -6   0  10      111.40      112.17     19.92 o 
  -5   0  10       22.74       35.34     13.35 o 
  -4   0  10      100.55       94.05     14.05 o 
  -3   0  10      186.71      164.67     14.21 o 
  -2   0  10       20.85       48.02      6.23 o 
  -1   0  10      166.25      185.26      7.81 o 
   0   0  10        0.45       -2.51      7.42 o 
   1   0  10     1011.74     1130.96     29.95 o 
   2   0  10       44.72       75.13     12.92 o 
   3   0  10        1.28        2.51     12.77 o 
   4   0  10        0.63      -13.04     14.35 o 
  -6   1  10        0.43       -6.93      9.55 o 
  -5   1  10        0.05      -11.53      7.69 o 
  -4   1  10        8.96       14.82      8.05 o 
  -3   1  10       17.83       20.68      5.63 o 
  -2   1  10      428.66      394.14      8.95 o 
  -1   1  10      427.31      435.11      8.71 o 
   0   1  10      143.06      158.42      8.10 o 
   1   1  10      278.37      301.93      9.63 o 
   2   1  10      429.61      383.33     14.19 o 
   3   1  10      118.88      125.44     22.30 o 
   4   1  10        0.00        6.45     10.62 o 
  -6   2  10        0.24       -1.07     13.77 o 
  -5   2  10        3.53      -10.54      7.87 o 
  -4   2  10        0.60        9.27      7.57 o 
  -3   2  10       80.81       94.04      7.30 o 
  -2   2  10      780.62      787.30     19.81 o 
  -1   2  10      129.05      141.95      7.49 o 
   0   2  10       21.32       26.93      6.14 o 
   1   2  10      407.42      428.98     10.35 o 
   2   2  10       26.01       51.50      9.05 o 
   3   2  10      119.51      101.19     11.94 o 
   4   2  10        3.22       -2.78     10.11 o 
  -6   3  10        0.89      -14.35     10.26 o 
  -5   3  10        6.01       -3.83     10.53 o 
  -4   3  10       27.02       22.56      8.47 o 
  -3   3  10        6.36        8.49      5.79 o 
  -2   3  10      778.58      693.08     12.37 o 
  -1   3  10       10.92       10.58      4.30 o 
   0   3  10      308.87      314.80      8.79 o 
   1   3  10       72.04       90.29      6.78 o 
   2   3  10      207.00      207.21     12.23 o 
   3   3  10       59.96       53.08     10.66 o 
   4   3  10        7.60       -1.95     21.82 o 
  -6   4  10        7.32      -12.41     10.40 o 
  -5   4  10       10.94        0.93      8.85 o 
  -4   4  10       14.01       15.97      8.68 o 
  -3   4  10      191.89      179.82      8.65 o 
  -2   4  10       20.08       32.38      6.16 o 
  -1   4  10       47.82       63.57      5.13 o 
   0   4  10        7.48       10.51      3.78 o 
   1   4  10        8.80        8.37      5.51 o 
   2   4  10      232.53      213.75     20.03 o 
   3   4  10      282.16      288.45     20.09 o 
   4   4  10        9.28       -1.74     10.61 o 
  -6   5  10        1.54       -0.35     10.98 o 
  -5   5  10       12.29       -4.11     10.71 o 
  -4   5  10        1.93        2.80      6.76 o 
  -3   5  10       27.79       28.27      7.14 o 
  -2   5  10       45.62       64.19      7.13 o 
  -1   5  10      352.76      374.95      9.46 o 
   0   5  10       30.91       37.75      4.53 o 
   1   5  10      169.17      167.48      8.08 o 
   2   5  10      105.27      137.32      9.18 o 
   3   5  10        2.20        8.72      8.09 o 
   4   5  10       18.43       31.49      9.78 o 
  -6   6  10        4.91      -15.53     10.71 o 
  -5   6  10        0.21       -6.23      9.40 o 
  -4   6  10       30.22       40.80      7.97 o 
  -3   6  10      265.18      267.24     10.26 o 
  -2   6  10       81.22      113.67      7.10 o 
  -1   6  10        0.04        1.31      6.93 o 
   0   6  10       63.55       75.89      6.77 o 
   1   6  10      119.01      124.92      8.34 o 
   2   6  10      105.02      100.41      8.76 o 
   3   6  10       21.69       19.63      9.12 o 
   4   6  10        0.76        8.32      9.27 o 
  -6   7  10        2.50       -7.39     11.39 o 
  -5   7  10       12.53       -7.25      9.64 o 
  -4   7  10      333.14      303.22     11.83 o 
  -3   7  10      275.31      255.05      8.82 o 
  -2   7  10      170.54      173.46      7.57 o 
  -1   7  10        0.06       -4.17      5.05 o 
   0   7  10        1.09        2.13      5.15 o 
   1   7  10      449.59      472.93     12.54 o 
   2   7  10       56.81       74.15      8.39 o 
   3   7  10        3.04        4.02      9.57 o 
   4   7  10        0.31       -4.80      9.53 o 
  -5   8  10        5.90       12.95     13.34 o 
  -4   8  10       62.81       95.76      8.08 o 
  -3   8  10        1.22        9.18      5.70 o 
  -2   8  10       33.61       39.89      6.31 o 
  -1   8  10       83.28       87.25     10.37 o 
   0   8  10      321.45      303.08     11.43 o 
   1   8  10       50.90       52.44      7.60 o 
   2   8  10        8.84       11.55      7.24 o 
   3   8  10        3.61        0.88      9.12 o 
   4   8  10        2.77        6.82     10.35 o 
  -5   9  10       21.23       17.23      7.99 o 
  -4   9  10      558.28      514.75     12.24 o 
  -3   9  10      498.59      488.40     11.49 o 
  -2   9  10       19.34       26.35      6.19 o 
  -1   9  10      162.73      167.90     12.14 o 
   0   9  10      109.06      109.51      9.78 o 
   1   9  10       27.15       23.65      7.10 o 
   2   9  10        3.46       -6.17      7.19 o 
   3   9  10       16.09       26.18     10.47 o 
  -5  10  10       38.71       43.56     10.42 o 
  -4  10  10       83.77       98.56      8.70 o 
  -3  10  10       11.04       10.18      6.18 o 
  -2  10  10        0.50       -6.00      6.31 o 
  -1  10  10        1.49        0.90      8.01 o 
   0  10  10       46.76       38.74      9.88 o 
   1  10  10        4.91       -0.77      8.46 o 
   2  10  10       14.83        6.08     11.93 o 
   3  10  10        3.29       -8.23     16.32 o 
  -4  11  10       33.41       42.87      9.54 o 
  -3  11  10      144.24      155.73     11.13 o 
  -2  11  10       31.81       41.79      8.26 o 
  -1  11  10       87.23       98.07     13.31 o 
   0  11  10        7.73        7.76      9.17 o 
   1  11  10        9.36       -7.23      7.27 o 
   2  11  10       77.27       67.84     10.16 o 
   3  11  10        1.84        3.04     26.70 o 
  -4  12  10        0.03        9.85     13.26 o 
  -3  12  10        1.45       -7.40      9.39 o 
  -2  12  10       13.90        7.01      7.41 o 
  -1  12  10       57.38       58.41     11.74 o 
   0  12  10        0.08      -11.56      9.01 o 
   1  12  10        0.82       -2.84      7.93 o 
   2  12  10       19.41        5.06      9.83 o 
  -4  13  10        8.34        7.14     10.95 o 
  -3  13  10        0.70      -12.36     10.02 o 
  -2  13  10       46.22       52.39      9.10 o 
  -1  13  10        8.52       10.54     19.32 o 
   0  13  10       43.77       29.75     13.08 o 
   1  13  10        4.96      -14.80     10.24 o 
   2  13  10        0.97      -12.73      8.49 o 
  -3  14  10       33.47       24.40     12.28 o 
  -2  14  10        3.08       -3.51     15.09 o 
  -1  14  10       47.12       49.90     12.96 o 
   0  14  10        1.31        7.27     11.41 o 
   1  14  10        5.52       -7.66     11.38 o 
  -2  15  10        0.30      -16.43     10.95 o 
  -1  15  10       56.17       33.71     13.60 o 
   0  15  10      100.24       67.23     14.82 o 
  -6   1  11        0.17      -13.97      9.31 o 
  -5   1  11        1.17      -11.41      7.61 o 
  -4   1  11       11.18       14.75      7.87 o 
  -3   1  11      155.64      161.07     10.54 o 
  -2   1  11       17.16       22.43      4.46 o 
  -1   1  11      457.31      473.71      8.46 o 
   0   1  11        0.47       -2.37      5.62 o 
   1   1  11       43.50       47.83      6.01 o 
   2   1  11        3.81       -3.21      8.02 o 
   3   1  11       61.18       63.26     11.16 o 
   4   1  11       10.01       -8.81     10.73 o 
  -6   2  11       42.40       26.60     11.06 o 
  -5   2  11        0.61       -3.58      8.26 o 
  -4   2  11      145.41      165.12     21.61 o 
  -3   2  11        0.81        1.55      5.58 o 
  -2   2  11        6.71        8.49      7.13 o 
  -1   2  11       47.25       66.54      5.74 o 
   0   2  11      453.43      458.45     12.77 o 
   1   2  11       27.28       23.97      5.39 o 
   2   2  11      848.17      812.16     27.92 o 
   3   2  11       52.12       47.07     12.80 o 
   4   2  11       80.14       58.86     12.47 o 
  -6   3  11        0.15      -10.47     10.04 o 
  -5   3  11       18.07        6.99      9.20 o 
  -4   3  11        5.33       -1.90      7.69 o 
  -3   3  11        7.69       12.81      6.28 o 
  -2   3  11      192.08      188.97      8.00 o 
  -1   3  11       64.71       74.05      5.86 o 
   0   3  11       30.05       42.33      5.53 o 
   1   3  11        3.54        4.38      4.93 o 
   2   3  11        1.25       10.47     11.26 o 
   3   3  11       50.68       50.96     11.61 o 
   4   3  11        0.01       -3.66     11.22 o 
  -6   4  11        4.67      -15.10     10.07 o 
  -5   4  11        0.54      -11.02      8.52 o 
  -4   4  11      129.32      155.54     39.71 o 
  -3   4  11       82.72       98.55      8.40 o 
  -2   4  11      314.84      304.31      9.57 o 
  -1   4  11       43.83       52.82     10.49 o 
   0   4  11       64.77       67.34      5.37 o 
   1   4  11        6.26        6.42      5.95 o 
   2   4  11       26.21       25.39      8.05 o 
   3   4  11      477.95      487.53     16.42 o 
   4   4  11        5.83        9.79     15.33 o 
  -6   5  11        6.25      -17.38     11.59 o 
  -5   5  11       84.20       75.32     12.01 o 
  -4   5  11       78.46      104.41     11.43 o 
  -3   5  11       16.79       23.78      7.23 o 
  -2   5  11        5.52       15.92      6.32 o 
  -1   5  11       11.39       17.44      6.12 o 
   0   5  11       50.97       62.05      5.22 o 
   1   5  11       14.08       11.88      5.82 o 
   2   5  11      180.62      174.47     11.28 o 
   3   5  11       86.67      111.68     11.60 o 
   4   5  11        3.14       21.06     11.66 o 
  -6   6  11       14.82        4.21     11.64 o 
  -5   6  11       31.44       26.87     10.87 o 
  -4   6  11        3.99       10.68      7.20 o 
  -3   6  11       82.26       89.71      9.08 o 
  -2   6  11      191.42      190.87      8.99 o 
  -1   6  11       96.68      114.52      7.73 o 
   0   6  11       85.82       81.76      7.07 o 
   1   6  11      216.81      221.53      9.58 o 
   2   6  11      212.65      224.78     18.32 o 
   3   6  11       48.40       78.92     11.20 o 
   4   6  11        5.56       11.97      9.74 o 
  -5   7  11        4.56      -11.91      9.70 o 
  -4   7  11      158.64      173.57     10.43 o 
  -3   7  11       97.89      116.54      8.14 o 
  -2   7  11      144.22      159.93      7.91 o 
  -1   7  11      270.35      263.39      9.34 o 
   0   7  11      127.48      145.89     10.69 o 
   1   7  11      410.16      416.63     12.20 o 
   2   7  11       54.76       77.41     11.66 o 
   3   7  11       65.79       75.13     11.36 o 
  -5   8  11        3.77      -12.60      8.40 o 
  -4   8  11        1.66        6.69      7.85 o 
  -3   8  11       24.77       22.55      6.40 o 
  -2   8  11      127.44      135.52     10.30 o 
  -1   8  11       93.75      106.86     11.54 o 
   0   8  11       22.79       24.06      6.35 o 
   1   8  11        3.53       -5.16      9.30 o 
   2   8  11       40.99       41.66      8.67 o 
   3   8  11       23.95       22.08     13.35 o 
  -5   9  11        0.78       -6.64      6.86 o 
  -4   9  11       33.07       47.04      7.53 o 
  -3   9  11       40.89       32.51      6.91 o 
  -2   9  11        9.13       11.58      6.84 o 
  -1   9  11       80.09       89.33     11.06 o 
   0   9  11      155.64      161.49     12.32 o 
   1   9  11       63.68       66.87      8.31 o 
   2   9  11       19.66       16.19      7.93 o 
   3   9  11        5.07       11.73     15.60 o 
  -5  10  11        1.74       -5.69     17.41 o 
  -4  10  11        7.10        1.42      6.46 o 
  -3  10  11        0.95       -7.89      5.83 o 
  -2  10  11        0.37       -3.20      6.28 o 
  -1  10  11       63.90       59.66     10.95 o 
   0  10  11       87.48       91.74     20.07 o 
   1  10  11       18.36       17.63      8.43 o 
   2  10  11        4.76       -5.42      8.50 o 
   3  10  11        2.51       -9.71     14.52 o 
  -4  11  11       94.38       98.41     11.72 o 
  -3  11  11       33.43       29.21      8.40 o 
  -2  11  11       65.98       65.02     10.19 o 
  -1  11  11       72.34       61.12     11.28 o 
   0  11  11       12.50        1.86      9.04 o 
   1  11  11       55.49       57.92      9.04 o 
   2  11  11        0.36       -3.82     15.20 o 
  -4  12  11       12.03       20.97     10.78 o 
  -3  12  11        1.54       -7.22      7.44 o 
  -2  12  11       10.20        4.97      7.58 o 
  -1  12  11       68.39       57.51     12.02 o 
   0  12  11        3.05       -9.93      9.70 o 
   1  12  11        2.24      -14.38      9.59 o 
   2  12  11        2.46       -2.55     10.44 o 
  -3  13  11        4.09       -1.94     10.47 o 
  -2  13  11        1.14       -1.02      7.41 o 
  -1  13  11        0.20      -13.90      9.27 o 
   0  13  11        3.23      -10.62     10.41 o 
   1  13  11        4.49      -15.58     10.39 o 
  -3  14  11       28.28       20.79     12.99 o 
  -2  14  11       34.48       25.41     12.05 o 
  -1  14  11        4.07      -11.39     10.68 o 
   0  14  11        7.86       -6.37     11.33 o 
   1  14  11       11.16      -12.46     11.99 o 
  -1  15  11        5.70       -9.87     11.98 o 
  -6   0  12        3.37       -9.92     13.21 o 
  -5   0  12      245.99      208.70     17.95 o 
  -4   0  12      301.54      278.06     17.52 o 
  -3   0  12      384.57      381.59     18.31 o 
  -2   0  12        2.16        8.12      6.38 o 
  -1   0  12        0.10       -8.34      5.82 o 
   0   0  12      641.49      671.43     21.92 o 
   1   0  12       71.89       86.55     13.50 o 
   2   0  12      409.65      356.18     20.81 o 
   3   0  12       13.64       36.84     16.63 o 
   4   0  12       16.48       19.53     17.25 o 
  -6   1  12        7.48      -13.03      9.76 o 
  -5   1  12        4.89        7.83      8.73 o 
  -4   1  12        2.86       11.78     15.42 o 
  -3   1  12        5.82        7.25      7.17 o 
  -2   1  12      588.29      619.37     14.93 o 
  -1   1  12       97.65      119.21      6.23 o 
   0   1  12        0.07       -1.37      6.22 o 
   1   1  12       77.35       83.10      7.77 o 
   2   1  12       11.67        9.25      8.63 o 
   3   1  12      204.05      154.34     15.66 o 
   4   1  12       92.27       58.42     13.31 o 
  -6   2  12        5.28      -13.52      9.78 o 
  -5   2  12       27.36       37.16     10.02 o 
  -4   2  12       29.68       20.49     14.97 o 
  -3   2  12      158.50      167.67     22.41 o 
  -2   2  12      291.05      291.79      9.04 o 
  -1   2  12        8.09       10.17      5.07 o 
   0   2  12       68.00       86.54      8.41 o 
   1   2  12      379.30      368.43     10.34 o 
   2   2  12      210.30      208.21     12.83 o 
   3   2  12        2.48       -4.90     10.31 o 
   4   2  12       16.19       12.42     11.98 o 
  -6   3  12        4.29      -14.98      9.99 o 
  -5   3  12       16.26       24.98      9.87 o 
  -4   3  12        7.10        4.72      8.36 o 
  -3   3  12      120.69      153.16      9.21 o 
  -2   3  12      234.27      233.18      8.73 o 
  -1   3  12        0.02       -0.03      4.85 o 
   0   3  12        4.18       -1.88      4.90 o 
   1   3  12        5.70        3.56      5.24 o 
   2   3  12      273.04      267.28     12.48 o 
   3   3  12        8.10        2.58     10.82 o 
   4   3  12        7.43        0.13     11.84 o 
  -6   4  12        7.61        0.94     11.13 o 
  -5   4  12        1.01       -6.84      9.04 o 
  -4   4  12        0.04       -2.37      8.07 o 
  -3   4  12      577.13      564.48     13.12 o 
  -2   4  12       70.66      104.63      8.21 o 
  -1   4  12       11.72       13.74      6.75 o 
   0   4  12        0.03        1.26      4.18 o 
   1   4  12        5.31        3.22      5.67 o 
   2   4  12       57.39       77.62      9.85 o 
   3   4  12        0.44       -3.22      7.88 o 
  -6   5  12       42.68       33.97     12.74 o 
  -5   5  12      105.01      103.83     14.89 o 
  -4   5  12      123.48      147.49     16.48 o 
  -3   5  12      197.77      195.98      9.57 o 
  -2   5  12      483.50      489.97     11.97 o 
  -1   5  12       43.04       56.38      6.51 o 
   0   5  12        0.02       -6.14      4.09 o 
   1   5  12        0.96       -5.75      5.46 o 
   2   5  12      237.89      228.30     12.24 o 
   3   5  12       44.04       53.04     10.14 o 
  -5   6  12       24.17       18.39     10.70 o 
  -4   6  12       84.19       95.45     13.24 o 
  -3   6  12       28.57       17.07      7.53 o 
  -2   6  12      110.68      119.15      9.25 o 
  -1   6  12        1.38       -4.47      5.24 o 
   0   6  12       64.51       65.51      7.12 o 
   1   6  12      144.12      164.62      8.88 o 
   2   6  12       97.59      133.04     11.83 o 
   3   6  12       10.24       20.99     10.06 o 
  -5   7  12       24.08       21.97     11.16 o 
  -4   7  12       37.40       55.49      9.21 o 
  -3   7  12        5.42        1.13      5.70 o 
  -2   7  12      260.54      259.51      8.83 o 
  -1   7  12        1.32       -0.78     10.35 o 
   0   7  12      225.33      231.17      9.37 o 
   1   7  12      187.45      199.23      9.93 o 
   2   7  12        0.05       -0.77      8.43 o 
   3   7  12        9.33       11.94      9.51 o 
  -5   8  12       16.24        5.28      7.27 o 
  -4   8  12      117.45      121.52      8.96 o 
  -3   8  12        1.30       -7.95      5.30 o 
  -2   8  12       98.75      122.41      8.02 o 
  -1   8  12       11.73       -0.22      9.48 o 
   0   8  12      227.06      209.56     12.62 o 
   1   8  12      177.71      180.37     10.33 o 
   2   8  12      154.95      174.69     13.16 o 
   3   8  12       18.04       10.79     14.57 o 
  -5   9  12        9.38        7.27      7.50 o 
  -4   9  12       39.63       35.08      7.27 o 
  -3   9  12        0.04       -3.49      5.93 o 
  -2   9  12       14.47       11.31      7.25 o 
  -1   9  12       65.35       68.72     10.79 o 
   0   9  12       18.05       11.13      8.61 o 
   1   9  12       33.45       32.68      9.45 o 
   2   9  12        6.17       -1.76      9.67 o 
   3   9  12        2.51       -5.92     26.24 o 
  -4  10  12       32.07       29.35      7.32 o 
  -3  10  12       72.42       75.84      9.57 o 
  -2  10  12       25.79       16.66      9.46 o 
  -1  10  12      280.99      253.70     14.52 o 
   0  10  12       50.69       50.51     11.16 o 
   1  10  12      153.71      160.37     10.71 o 
   2  10  12        0.20       -9.67      7.57 o 
  -4  11  12       13.59        6.46      7.54 o 
  -3  11  12        0.94       -5.29      7.33 o 
  -2  11  12        3.35       -1.82      7.62 o 
  -1  11  12       81.33       60.74     11.88 o 
   0  11  12       81.18       79.70     15.26 o 
   1  11  12        1.56       -9.23     13.28 o 
   2  11  12        0.07       -3.83     12.03 o 
  -4  12  12        3.34        4.51     10.54 o 
  -3  12  12        3.25       -8.29      7.55 o 
  -2  12  12        4.06       -1.15      7.28 o 
  -1  12  12       36.38       19.93     11.01 o 
   0  12  12        2.35       -0.90      9.57 o 
   1  12  12       14.63       -0.31     10.75 o 
  -3  13  12       10.34       -2.35     11.03 o 
  -2  13  12       11.51        7.67      7.97 o 
  -1  13  12        1.89        2.38     10.61 o 
   0  13  12        7.52      -12.70     10.73 o 
   1  13  12       12.47        0.30     11.56 o 
  -2  14  12        2.64       -9.27     10.60 o 
  -1  14  12      125.10       92.20     14.75 o 
   0  14  12       35.49        6.29     14.89 o 
  -6   1  13        7.18        4.01     10.68 o 
  -5   1  13        5.69       -6.30      8.15 o 
  -4   1  13       36.69       39.02     11.17 o 
  -3   1  13      187.16      184.89     10.48 o 
  -2   1  13      282.12      266.74     10.95 o 
  -1   1  13       58.67       57.87      5.71 o 
   0   1  13      103.64      113.80      9.69 o 
   1   1  13       21.10       25.27     11.79 o 
   2   1  13       95.03      106.48     11.90 o 
   3   1  13        0.02       -5.61     10.56 o 
  -6   2  13       27.17        4.86     10.95 o 
  -5   2  13       55.11       23.20      9.86 o 
  -4   2  13       22.38       24.01     10.24 o 
  -3   2  13       17.60       28.54      7.94 o 
  -2   2  13       24.67       35.64      6.54 o 
  -1   2  13        6.82       11.84      5.41 o 
   0   2  13        2.47        7.30      6.94 o 
   1   2  13      400.63      387.48     13.56 o 
   2   2  13       35.57       41.93     19.83 o 
   3   2  13        0.57       -4.39     10.84 o 
  -6   3  13        4.17      -15.55     10.37 o 
  -5   3  13       12.39       12.75      9.76 o 
  -4   3  13      140.06      152.74     21.05 o 
  -3   3  13      117.68      136.28     11.06 o 
  -2   3  13      192.28      184.56      8.56 o 
  -1   3  13        1.11       -6.57      6.59 o 
   0   3  13       56.97       57.49      5.64 o 
   1   3  13        3.24        1.82      5.39 o 
   2   3  13        0.60        2.10      7.43 o 
   3   3  13        0.86       13.60     11.51 o 
  -5   4  13        8.05        8.84      9.98 o 
  -4   4  13      175.79      167.51     11.47 o 
  -3   4  13      381.83      342.82     11.09 o 
  -2   4  13      335.89      349.98     10.52 o 
  -1   4  13       64.00       76.76      8.88 o 
   0   4  13       18.27       13.68      4.77 o 
   1   4  13       86.12       80.18      7.80 o 
   2   4  13        2.48        3.45      7.95 o 
   3   4  13        8.40        9.78     10.26 o 
  -5   5  13       29.67       22.61     10.76 o 
  -4   5  13        0.00        1.57      8.93 o 
  -3   5  13      105.12      124.41      9.59 o 
  -2   5  13      128.74      138.36      9.01 o 
  -1   5  13       47.93       53.10      6.83 o 
   0   5  13        7.74        3.42      5.41 o 
   1   5  13       24.73       14.45      6.26 o 
   2   5  13       48.28       28.57      9.46 o 
   3   5  13       11.49       14.63      9.11 o 
  -5   6  13       10.22        1.18     10.22 o 
  -4   6  13       37.78       35.28     10.41 o 
  -3   6  13      191.64      171.04      9.73 o 
  -2   6  13      138.59      135.14      9.10 o 
  -1   6  13       16.62       12.84      5.96 o 
   0   6  13        1.32       -6.66      6.90 o 
   1   6  13        3.21       -3.27      5.99 o 
   2   6  13       48.59       54.16     10.10 o 
   3   6  13        0.07       -3.81      8.81 o 
  -5   7  13       11.54       -1.27     10.40 o 
  -4   7  13       11.59      -11.75      8.96 o 
  -3   7  13        0.57       -6.34      5.58 o 
  -2   7  13        0.00       -2.27      5.21 o 
  -1   7  13       28.67       19.90      8.51 o 
   0   7  13       22.52       18.88     10.14 o 
   1   7  13        2.57       -2.66      6.34 o 
   2   7  13       20.26       30.60     10.45 o 
   3   7  13        0.11      -10.91      9.09 o 
  -5   8  13        4.06       -6.60      7.26 o 
  -4   8  13       34.57       42.33      7.67 o 
  -3   8  13        0.94       -4.59      5.77 o 
  -2   8  13      118.57      127.65     10.09 o 
  -1   8  13        0.94        5.91      8.04 o 
   0   8  13        0.56       -0.18      8.41 o 
   1   8  13       31.89       16.18      7.15 o 
   2   8  13        3.93       -4.83     10.39 o 
  -4   9  13        2.56       -6.27      6.31 o 
  -3   9  13        3.76       -6.39      6.16 o 
  -2   9  13       63.22       75.06     10.54 o 
  -1   9  13       15.68       -3.65      8.16 o 
   0   9  13       18.89        3.16      9.17 o 
   1   9  13        1.95       -0.59      6.94 o 
   2   9  13        3.95       -2.89     11.92 o 
  -4  10  13        3.83       -4.87      6.71 o 
  -3  10  13        2.91       -8.66      7.21 o 
  -2  10  13       18.00       20.52      9.16 o 
  -1  10  13        5.87        1.15      9.18 o 
   0  10  13       11.31       -5.77      8.92 o 
   1  10  13       13.07       11.90     10.27 o 
   2  10  13        0.48       -1.31     24.11 o 
  -4  11  13        8.09       16.40     11.48 o 
  -3  11  13        9.76        9.47      8.04 o 
  -2  11  13        0.02       -6.83      7.19 o 
  -1  11  13       30.64       29.35     10.99 o 
   0  11  13       30.68       28.02     11.25 o 
   1  11  13        1.34       -4.41     10.57 o 
  -3  12  13       13.41       12.71      8.75 o 
  -2  12  13       38.76       29.36      8.91 o 
  -1  12  13        0.17      -10.88     11.81 o 
   0  12  13       56.85       53.43     18.58 o 
   1  12  13       20.25        7.20     11.96 o 
  -2  13  13        0.47        0.33     12.21 o 
  -1  13  13       87.86       78.97     15.93 o 
   0  13  13       65.05       51.59     13.53 o 
  -5   0  14        0.77        8.98     12.31 o 
  -4   0  14      194.50      178.33     18.06 o 
  -3   0  14     1094.50     1074.05     30.82 o 
  -2   0  14      448.75      425.58     19.11 o 
  -1   0  14       94.88      111.74      9.73 o 
   0   0  14      431.50      434.36     18.76 o 
   1   0  14       17.46       22.55     12.46 o 
   2   0  14       57.90       47.68     15.06 o 
   3   0  14        0.18      -22.25     14.83 o 
  -5   1  14      179.08      169.83     13.83 o 
  -4   1  14      120.64      116.83     11.22 o 
  -3   1  14        0.89       18.86      7.58 o 
  -2   1  14        0.30       10.95      7.23 o 
  -1   1  14        0.00       -7.02      4.68 o 
   0   1  14      103.79      109.42     13.62 o 
   1   1  14      108.76       90.79     10.10 o 
   2   1  14       10.71        1.44      9.71 o 
   3   1  14      117.40       93.70     14.20 o 
  -5   2  14        0.70       11.75      9.36 o 
  -4   2  14        0.04       -2.88      7.71 o 
  -3   2  14      161.53      147.57     10.34 o 
  -2   2  14        0.27       -1.52      5.88 o 
  -1   2  14       36.68       40.75      6.41 o 
   0   2  14       90.14      102.13      9.76 o 
   1   2  14        1.97        4.03      7.40 o 
   2   2  14       42.52       60.10      9.67 o 
   3   2  14        0.18      -13.38     15.17 o 
  -5   3  14       39.31       30.41     10.63 o 
  -4   3  14        1.95      -11.46      7.64 o 
  -3   3  14      249.25      231.96     11.71 o 
  -2   3  14       72.02       84.65      9.19 o 
  -1   3  14       13.26        6.78     20.93 o 
   0   3  14        3.95        6.64      4.71 o 
   1   3  14       21.24       21.88      7.89 o 
   2   3  14       53.81       64.04     12.23 o 
   3   3  14        7.16       14.52     12.28 o 
  -5   4  14       25.25       25.85     10.82 o 
  -4   4  14      101.84       91.86     11.51 o 
  -3   4  14      120.10      147.15     20.47 o 
  -2   4  14      107.32      117.95      8.34 o 
  -1   4  14       33.95       30.46      8.11 o 
   0   4  14        5.89       -1.91      4.47 o 
   1   4  14        5.83        1.22      7.57 o 
   2   4  14       29.37       31.93     14.64 o 
   3   4  14        3.95        1.92     27.61 o 
  -5   5  14        1.67      -13.52     10.22 o 
  -4   5  14       45.33       54.07     10.65 o 
  -3   5  14        1.76       -2.43      6.82 o 
  -2   5  14        1.67       -6.64      6.02 o 
  -1   5  14      163.82      144.88      8.16 o 
   0   5  14      294.78      293.21     14.09 o 
   1   5  14       40.48       27.93      7.09 o 
   2   5  14       43.27       44.30     10.05 o 
   3   5  14        1.26       13.30      9.45 o 
  -5   6  14        0.37      -10.34     10.50 o 
  -4   6  14       18.60       17.98     10.17 o 
  -3   6  14       28.12        8.94      8.03 o 
  -2   6  14       36.12       41.77      6.50 o 
  -1   6  14        0.75       -4.78      8.31 o 
   0   6  14       18.25       20.73      8.59 o 
   1   6  14       91.67       87.10      8.83 o 
   2   6  14        3.19       -0.32      8.73 o 
  -5   7  14        0.00      -15.56     10.37 o 
  -4   7  14        3.84       -9.17      9.07 o 
  -3   7  14       16.40       13.46      6.61 o 
  -2   7  14       30.34       29.42      6.54 o 
  -1   7  14       87.31       84.39     11.04 o 
   0   7  14      175.75      166.12     12.14 o 
   1   7  14       10.14       -0.74     11.28 o 
   2   7  14       40.33       40.28     10.32 o 
  -4   8  14       13.18        8.88      7.36 o 
  -3   8  14        1.54       -8.75      5.97 o 
  -2   8  14       23.31       23.06      7.71 o 
  -1   8  14        0.89       -8.75      7.84 o 
   0   8  14        2.61       -8.79      8.42 o 
   1   8  14       99.71      103.96      9.67 o 
   2   8  14        3.63        9.28      9.75 o 
  -4   9  14        5.28        4.51      7.52 o 
  -3   9  14       37.97       20.74      8.28 o 
  -2   9  14      149.45      171.64     12.95 o 
  -1   9  14        8.56       -4.76      8.38 o 
   0   9  14       13.96       12.18     13.22 o 
   1   9  14        4.59      -11.71      9.12 o 
   2   9  14       21.19       11.14      9.94 o 
  -4  10  14        5.72        3.83      7.83 o 
  -3  10  14        0.24       -1.06      7.73 o 
  -2  10  14        0.21       -2.40      6.96 o 
  -1  10  14       80.70       70.95     12.30 o 
   0  10  14       75.27       79.50     12.88 o 
   1  10  14        3.88      -12.51      9.70 o 
  -3  11  14       34.54       27.32      8.81 o 
  -2  11  14        5.74        2.32      9.13 o 
  -1  11  14        3.69       -9.41      9.30 o 
   0  11  14        5.18       -5.30     10.34 o 
   1  11  14        0.15      -13.47     10.17 o 
  -2  12  14        1.42       -2.33      7.93 o 
  -1  12  14       11.43       -5.45     10.57 o 
   0  12  14        6.06       -9.02     10.64 o 
  -5   1  15        0.57      -10.49      8.75 o 
  -4   1  15       24.73        6.87      8.22 o 
  -3   1  15        4.14       -2.80     10.29 o 
  -2   1  15      232.31      240.76     16.96 o 
  -1   1  15       61.12       69.64     10.79 o 
   0   1  15        5.59        8.60      6.83 o 
   1   1  15       41.92       49.63      9.09 o 
   2   1  15        9.88        2.22     10.24 o 
  -5   2  15        2.30       -4.74      9.38 o 
  -4   2  15        0.23       -0.10      8.31 o 
  -3   2  15      234.03      239.20     11.75 o 
  -2   2  15       39.27       58.91      9.19 o 
  -1   2  15      141.12      150.81      8.18 o 
   0   2  15        0.01       -5.85      6.05 o 
   1   2  15        0.05       -7.10      7.09 o 
   2   2  15        6.77       26.30      8.86 o 
  -5   3  15       26.16       19.77     10.48 o 
  -4   3  15       18.01       11.32      8.89 o 
  -3   3  15      163.65      159.63     10.84 o 
  -2   3  15      205.20      192.08      9.46 o 
  -1   3  15      148.51      159.14     10.22 o 
   0   3  15       50.16       44.08      6.95 o 
   1   3  15       67.45       60.79      9.56 o 
   2   3  15        7.09        2.00     16.35 o 
  -5   4  15       26.09       15.32     10.54 o 
  -4   4  15      111.28      123.40     22.38 o 
  -3   4  15       27.58       29.04      8.90 o 
  -2   4  15      147.74      147.71      9.23 o 
  -1   4  15       18.63       12.04      9.99 o 
   0   4  15       17.10       18.21      7.63 o 
   1   4  15       13.23        8.51      8.11 o 
   2   4  15        0.34       -5.35     10.66 o 
  -5   5  15        4.20       12.29     10.97 o 
  -4   5  15        2.56        5.06      9.57 o 
  -3   5  15      129.61      128.67     12.16 o 
  -2   5  15        3.33       -5.12      6.97 o 
  -1   5  15       66.21       67.21      7.73 o 
   0   5  15        0.32       -5.43      7.29 o 
   1   5  15       10.95        4.54      8.28 o 
   2   5  15        0.09      -11.99      8.00 o 
  -5   6  15       24.50        9.69     11.45 o 
  -4   6  15       28.11       20.82     10.20 o 
  -3   6  15        6.61        1.45      8.67 o 
  -2   6  15       29.77       22.74      6.33 o 
  -1   6  15       34.24       29.08      8.99 o 
   0   6  15      152.17      166.67     12.22 o 
   1   6  15      115.36       92.13     16.47 o 
   2   6  15       11.30       -5.61      9.02 o 
  -4   7  15       29.39       37.72     11.35 o 
  -3   7  15        0.76      -10.12      6.74 o 
  -2   7  15       12.37        9.36      7.13 o 
  -1   7  15       15.71       -2.54     13.23 o 
   0   7  15       70.56       66.98     11.46 o 
   1   7  15        0.41      -14.04     13.32 o 
   2   7  15        4.11      -11.73      8.81 o 
  -4   8  15        9.41        5.77      7.82 o 
  -3   8  15       16.32        5.63      7.43 o 
  -2   8  15        0.99      -10.92      7.28 o 
  -1   8  15       24.36       17.95     12.17 o 
   0   8  15        3.44      -11.94      9.02 o 
   1   8  15       27.80       13.43     10.48 o 
  -4   9  15       10.92        4.45      7.82 o 
  -3   9  15        0.02      -11.00     10.46 o 
  -2   9  15        2.29       -8.68      7.26 o 
  -1   9  15       69.07       74.45     12.36 o 
   0   9  15       41.83       27.12     10.80 o 
   1   9  15        4.82       -2.74     11.25 o 
  -3  10  15        2.59       -8.05      7.63 o 
  -2  10  15        7.37        1.22      7.88 o 
  -1  10  15        0.31      -21.37     17.77 o 
   0  10  15       14.35       -0.56     10.42 o 
  -2  11  15        7.41       -2.83      7.48 o 
  -1  11  15       33.96        5.86     10.59 o 
   0  11  15        1.46      -14.84      9.90 o 
  -5   0  16        0.43      -18.44     12.29 o 
  -4   0  16       30.99       20.30     12.97 o 
  -3   0  16       33.64       31.17     12.72 o 
  -2   0  16      180.40      146.89     14.46 o 
  -1   0  16      122.45      141.87     16.55 o 
   0   0  16       32.92       21.09     10.85 o 
   1   0  16        0.38       14.20      9.33 o 
   2   0  16       18.77       26.37     16.20 o 
  -5   1  16        0.82      -11.94      8.82 o 
  -4   1  16       46.58       34.59     12.19 o 
  -3   1  16        7.18        1.74      7.81 o 
  -2   1  16       45.91       64.48     14.45 o 
  -1   1  16        5.21        5.75      6.33 o 
   0   1  16      175.83      165.70     10.25 o 
   1   1  16      123.41      130.35     19.90 o 
   2   1  16        6.68       12.65     16.98 o 
  -5   2  16       30.20       15.47     17.22 o 
  -4   2  16        0.00        4.49      8.73 o 
  -3   2  16       26.89       35.74      9.09 o 
  -2   2  16      126.54      151.41     11.02 o 
  -1   2  16      197.86      195.04      9.14 o 
   0   2  16       14.78       21.39     12.06 o 
   1   2  16        4.71        7.74      7.90 o 
   2   2  16        3.26       21.50      8.51 o 
  -5   3  16        1.19       -1.10     10.12 o 
  -4   3  16        4.31       -2.36      8.45 o 
  -3   3  16       27.82       34.49      9.36 o 
  -2   3  16       27.43       24.32      8.60 o 
  -1   3  16      117.28      145.38     11.78 o 
   0   3  16       64.77       69.08      7.89 o 
   1   3  16        2.03       -4.58      7.89 o 
   2   3  16        2.81        0.70      9.98 o 
  -5   4  16       11.60        3.35     10.69 o 
  -4   4  16      131.90      115.62     12.69 o 
  -3   4  16       10.56       -6.00      8.03 o 
  -2   4  16        8.66        0.26      6.82 o 
  -1   4  16      146.99      153.36     15.30 o 
   0   4  16        3.18       -6.07      9.79 o 
   1   4  16       81.72       69.72     24.17 o 
   2   4  16        3.67       -2.60      8.77 o 
  -4   5  16       34.81       19.56     10.04 o 
  -3   5  16       53.56       41.29      9.73 o 
  -2   5  16       19.21       12.13      7.83 o 
  -1   5  16        0.07       -4.03      7.29 o 
   0   5  16        6.82        4.37      8.12 o 
   1   5  16        0.09       -3.19      8.24 o 
   2   5  16       47.06       39.24     10.37 o 
  -4   6  16       44.77       49.05     11.53 o 
  -3   6  16       79.30       75.88     11.62 o 
  -2   6  16       13.21        3.82      7.25 o 
  -1   6  16        0.88       -8.56      7.46 o 
   0   6  16       10.87        0.60      8.67 o 
   1   6  16        2.58      -16.56     12.93 o 
  -4   7  16        6.95        0.77     10.55 o 
  -3   7  16        1.11       -0.47      6.61 o 
  -2   7  16       14.43        5.79      7.65 o 
  -1   7  16       17.38       -3.76     19.53 o 
   0   7  16        0.15      -15.50     13.88 o 
   1   7  16        3.94       -1.54     14.14 o 
  -4   8  16       40.63       25.94      9.01 o 
  -3   8  16        2.77       -9.45      6.99 o 
  -2   8  16       23.00       10.35      9.91 o 
  -1   8  16        0.37      -14.25      9.50 o 
   0   8  16        0.21      -13.25      8.83 o 
   1   8  16      125.92      114.78     19.95 o 
  -3   9  16        1.10      -14.81      9.88 o 
  -2   9  16        7.32       -1.83      7.44 o 
  -1   9  16        1.27      -14.50     17.70 o 
   0   9  16       20.93       13.87     13.56 o 
  -2  10  16        0.51       -8.19     10.29 o 
  -1  10  16        2.01      -10.18     10.03 o 
  -4   1  17        0.45      -11.71      7.81 o 
  -3   1  17       18.66       18.61     10.27 o 
  -2   1  17       16.07        3.46      8.38 o 
  -1   1  17      160.51      160.60     15.13 o 
   0   1  17       17.99       22.92      6.39 o 
   1   1  17        8.49       16.22     10.67 o 
  -4   2  17       12.76       -0.29      8.80 o 
  -3   2  17       21.13        8.62      9.79 o 
  -2   2  17        3.11        2.84     20.37 o 
  -1   2  17        0.67        4.19     10.08 o 
   0   2  17       15.10        9.40      8.33 o 
   1   2  17        5.98        2.70      8.28 o 
  -4   3  17       24.14        7.01      9.43 o 
  -3   3  17        0.00       -2.44      8.12 o 
  -2   3  17       59.46       72.57     10.49 o 
  -1   3  17      151.50      150.89     10.30 o 
   0   3  17       36.18       48.42      9.49 o 
   1   3  17       29.08       20.31      9.14 o 
  -4   4  17        1.07      -13.33      8.89 o 
  -3   4  17        4.90       -8.96      8.01 o 
  -2   4  17       96.90      102.29     11.51 o 
  -1   4  17       49.12       59.19      8.23 o 
   0   4  17       16.87       12.51      8.42 o 
   1   4  17        3.20       -2.26      8.64 o 
  -4   5  17       18.13       10.36      9.98 o 
  -3   5  17        2.75       -0.41      9.48 o 
  -2   5  17       30.37       30.24     11.32 o 
  -1   5  17        1.11        3.77      8.10 o 
   0   5  17       83.02       87.64     11.63 o 
   1   5  17       19.93       -2.87     13.01 o 
  -4   6  17       14.47       -0.82     10.20 o 
  -3   6  17       13.79       -1.31      9.35 o 
  -2   6  17        2.86       -8.62      7.77 o 
  -1   6  17        7.59       -2.32     10.45 o 
   0   6  17       15.46        7.28      9.45 o 
   1   6  17       20.73        4.52     14.52 o 
  -3   7  17       14.16       18.87      9.50 o 
  -2   7  17        6.51        6.78      7.67 o 
  -1   7  17        0.81      -10.18      7.94 o 
   0   7  17       17.42       12.94     10.18 o 
  -3   8  17        0.12       -1.07      8.64 o 
  -2   8  17       24.10       14.71      9.82 o 
  -1   8  17       21.15       15.95     10.40 o 
   0   8  17        4.06      -16.41     10.94 o 
  -2   9  17       14.73       -5.57     12.49 o 
  -1   9  17        2.62      -12.15     10.30 o 
  -4   0  18        0.55      -10.59     12.77 o 
  -3   0  18      106.74       90.79     16.33 o 
  -2   0  18      201.31      171.46     16.72 o 
  -1   0  18       23.40       15.78     12.90 o 
   0   0  18        0.28       -2.48     11.19 o 
   1   0  18      118.44      125.22     13.53 o 
  -4   1  18        4.62       -7.43      9.09 o 
  -3   1  18       12.90        4.70      8.67 o 
  -2   1  18       13.05        7.09     10.41 o 
  -1   1  18       10.82        7.08      8.75 o 
   0   1  18        0.01       -3.43      7.54 o 
   1   1  18        1.13       19.47     12.61 o 
  -4   2  18        0.14       -7.10      8.91 o 
  -3   2  18       86.36       83.45     11.47 o 
  -2   2  18       16.22        7.33      8.70 o 
  -1   2  18       18.63        8.49      8.70 o 
   0   2  18        2.46      -10.75     16.66 o 
   1   2  18        4.96      -10.95     11.49 o 
  -4   3  18        6.19       -3.55      9.61 o 
  -3   3  18        3.80        1.42      8.91 o 
  -2   3  18       62.75       61.75     10.53 o 
  -1   3  18      105.76      106.41      9.87 o 
   0   3  18       18.52       21.64     14.42 o 
  -3   4  18       17.12        6.92      9.21 o 
  -2   4  18       33.10       27.12      9.66 o 
  -1   4  18        9.55       14.66      7.30 o 
   0   4  18        8.50       -5.60     13.15 o 
  -3   5  18       90.02       92.17     14.75 o 
  -2   5  18       40.17       28.55     14.93 o 
  -1   5  18       59.98       50.77     16.93 o 
   0   5  18        0.46       -8.81      8.26 o 
  -3   6  18       18.37        2.67     10.11 o 
  -2   6  18       15.47       11.37     17.87 o 
  -1   6  18       14.13       11.74      9.33 o 
   0   6  18       19.72       11.60     10.69 o 
  -2   7  18       16.29       -2.40     10.53 o 
  -1   7  18        0.13      -14.09      9.39 o 
  -3   1  19        7.89       -3.52      9.29 o 
  -2   1  19        0.38      -12.58      8.39 o 
  -1   1  19        0.02       -0.11      8.63 o 
   0   1  19        3.05       -9.60     14.69 o 
  -3   2  19        0.18      -17.72     11.81 o 
  -2   2  19       23.83       19.69      9.87 o 
  -1   2  19        4.59       -2.07      8.67 o 
   0   2  19       20.93       14.11     14.00 o 
  -3   3  19        1.63       -2.93      9.11 o 
  -2   3  19        0.71       -3.15      8.69 o 
  -1   3  19       23.27       30.60     14.10 o 
  -2   4  19       20.19        5.51      9.46 o 
  -1   4  19        1.35       13.20      7.76 o 
  -2   5  19       16.80       27.79      9.38 o 
                                                 
